# Supplementary material for: Rare variation in neurological disease genes and its role in multiple sclerosis mimicry and phenotype
Source: Genome Med. 2025 Dec 10;17:149. doi: 10.1186/s13073-025-01582-x (PMC12715922; doi:10.1186/s13073-025-01582-x)
Supplement: Supplementary file 2 — Additional file 2: Supplementary Tables. File contains tables S1, S4-S7. [file 13073_2025_1582_MOESM2_ESM.xlsx]

## Sheet: Supplementary Table Contents
Contents
Table S1: Summary of the clinical features and cohort characterstics by recruiting ANZgene consortium centre
Table S4. Coordinates and allele frequencies of the 169 variants analysed
Table S5. Individuals with MS and their genetic variants prioritised for clinical history review
Table S6. SKATO results of gene based associations tests with MS
Table S7. SKATO results of gene based associations tests with ARMSS

## Sheet: Table_S1
Table S1: Summary of the clinical features and cohort characterstics by recruiting ANZgene consortium centre
ANZgene consortium centre		ABMDR	New Zealand			Melbourne			Newcastle			Perth			Hobart
Diagnosis		Population Controls	ROMS	POMS	Population Controls	ROMS	POMS	Population Controls	ROMS	POMS	Population Controls	ROMS	POMS	Population Controls	ROMS	POMS	Population Controls
Total		2822	1089	220	0	1451	120	38	508	39	0	482	51	0	448	67	102
Sex	Female	1692	860	136	0	1109	65	22	407	26	0	377	31	0	336	36	57
	Male	1130	229	84	0	342	55	16	101	13	0	105	20	0	112	31	45
DNA tissue source	Whole blood	2822	0	0	0	1451	120	38	508	39	0	482	51	0	439	67	102
	Saliva	0	1089	220	0	0	0	0	0	0	0	0	0	0	9	0	0
Age at first symptom	Median, (IQR) NA	--	34.0 (27.0, 41.0) 1	43.0 (35.5, 49.5) 1	--	30.1 (25.0, 38.0) 83	41.0 (33.0, 47.9) 1	--	32.2 (25.2, 40.6) 1	44.8 (39.6, 50.2) 0	--	34.0 (27.5, 42.0) 19	42.0 (34.0, 47.0) 0	--	34.0 (27.0, 41.0) 12	41.0 (34.0, 48.0) 0	--
Disease duration, years	Median, (IQR) NA	--	16.0 (10.0, 26.0) 1	16.0 (10.0, 25.0) 1	--	13.0 (6.9, 20.0) 83	14.0 (8.0, 20.0) 3	--	8.5 (2.7, 17.6) 1	8.5 (4.15, 16.1) 0	--	11.0 (5.0, 18.0) 21	15.0 (10.0, 24.0) 0	--	10.0 (4.0, 18.0) 13	12.0 (6.0, 20.5) 0	--
ARMSS score	Median, (IQR) NA	--	5.5 (2.5, 7.8) 6	5.3 (3.1, 7.9) 1	--	5.3 (2.8, 7.6) 88	4.6 (2.4, 6.9) 2	--	5.2 (3.1, 7.2) 0	5.4 (2.7, 6.5) 0	--	4.2 (1.8, 7.3) 23	5.4 (2.1, 7.6) 0	--	4.3 (2.1, 6.7) 6	4.75 (2.8, 6.1) 0	--
WES & GSA		2538	1024	205	0	768	99	0	390	35	0	151	19	0	418	63	99
WES only		184	30	10		631	17	38	107	4	0	325	31	0	12	1	2
GSA only		100	35	5	0	52	4	0	11	0	0	6	1	0	18	3	1
ROMS = Relapsing onset MS, including relapsing-remitting MS, secondary progressive MS, clinically isolated syndrome, MS subtype unspecified
POMS = Progressive onset MS, including primary progressive MS, progressive relapsing MS
ARMSS = age-related multiple sclerosis severity
IQR = interquartile range
NA = missing data
WES = Whole Exome Sequencing
GSA = Illumina Infinium Global Screening Array
ABMDR = Australian Bone Marrow Donor Registry

## Sheet: Table_S4
Table S4. Coordinates and allele frequencies of the 169 variants analysed
Jia et al. reported variant (hg19)	Current study coordinates (hg38)	Minor allele frequency in 421 POMS cases	Minor allele frequency in 2637 population controls
chr1-114438613-G-A	1:113895991:G:A	0	0
chr1-114438882-A-G	1:113896260:A:G	0	0
chr1-114441349-T-C	1:113898727:T:C	0	0
chr1-114444457-C-T	1:113901835:C:T	0	0.0001896
chr1-114444488-A-T	1:113901866:A:T	0	0
chr10-99498266-C-T	10:97738509:C:T	0	0
chr10-99502891-C-T	10:97743134:C:T	0	0
chr10-99504641-C-T	10:97744884:C:T	0	0.0005688
chr10-99519057-A-G	10:97759300:A:G	0	0
chr12-123741403-G-A	12:123256856:G:A	0	0
chr12-123741490-A-G	12:123256943:A:G	0	0
chr12-57962833-G-A	12:57569050:G:A	0	0
chr12-57963802-G-C	12:57570019:G:C	0	0.0001896
chr12-57970617-G-A	12:57576834:G:A	0.004751	0.001138
chr13-36878734-G-A	13:36304597:G:A	0	0
chr13-36909469-G-A	13:36335332:G:A	0	0
chr14-102881115-C-T	14:102414778:C:T	0	0
chr14-102900631-C-T	14:102434294:C:T	0	0
chr14-102904413-G-A	14:102438076:G:A	0	0.0001896
chr14-102912175-C-T	14:102445838:C:T	0	0.0005688
chr14-102916165-C-T	14:102449828:C:T	0.005938	0.007016
chr14-102916188-G-T	14:102449851:G:T	0	0
chr14-102916966-C-A	14:102450629:C:A	0	0
chr14-102963323-G-T	14:102496986:G:T	0	0
chr14-102963966-G-A	14:102497629:G:A	0	0
chr14-102964008-G-A	14:102497671:G:A	0	0
chr14-31535541-G-A	14:31066335:G:A	0	0
chr14-31539064-T-C	14:31069858:T:C	0	0.0001896
chr14-51054710-G-C	14:50587992:G:C	0	0.0001896
chr14-51057698-A-G	14:50590980:A:G	0.001188	0.0001896
chr14-51094842-G-A	14:50628124:G:A	0	0.0001897
chr14-53513535-T-C	14:53046817:T:C	0	0
chr14-53518639-C-A	14:53051921:C:A	0	0
chr14-53529754-T-C	14:53063036:T:C	0	0
chr14-53558575-G-A	14:53091857:G:A	0	0
chr14-53560055-G-T	14:53093337:G:T	0	0
chr14-53570437-C-G	14:53103719:C:G	0	0.0003792
chr14-68219084-C-T	14:67752367:C:T	0	0
chr14-68220861-G-A	14:67754144:G:A	0.002375	0.002844
chr14-68222802-G-C	14:67756085:G:C	0	0
chr14-68228249-G-A	14:67761532:G:A	0	0
chr14-68229060-C-T	14:67762343:C:T	0.001188	0
chr14-68229095-G-A	14:67762378:G:A	0	0
chr14-68229393-A-G	14:67762676:A:G	0	0
chr14-68229462-A-G	14:67762745:A:G	0.003563	0.001706
chr14-68229529-T-C	14:67762812:T:C	0	0
chr14-68241828-G-C	14:67775111:G:C	0	0
chr14-68242706-C-T	14:67775989:C:T	0	0
chr14-68249613-T-A	14:67782896:T:A	0	0
chr14-68249803-A-C	14:67783086:A:C	0	0.0001896
chr14-68249896-G-A	14:67783179:G:A	0	0
chr14-68249902-C-T	14:67783185:C:T	0	0
chr14-68250174-C-T	14:67783457:C:T	0	0
chr14-68252707-G-A	14:67785990:G:A	0	0
chr14-68260350-C-T	14:67793633:C:T	0	0
chr14-68260903-T-C	14:67794186:T:C	0	0.0007584
chr14-68268973-G-A	14:67802256:G:A	0	0.0001896
chr14-68270884-G-C	14:67804167:G:C	0	0
chr14-68270902-G-A	14:67804185:G:A	0	0
chr14-68272263-G-A	14:67805546:G:A	0	0
chr14-68274174-C-T	14:67807457:C:T	0	0
chr14-68280745-C-T	14:67814028:C:T	0	0
chr15-23060899-A-C	15:22812167:A:C	0	0
chr15-44855500-C-G	15:44563302:C:G	0	0
chr15-44856827-G-A	15:44564629:G:A	0.001188	0.001327
chr15-44858173-C-T	15:44565975:C:T	0	0
chr15-44858174-G-A	15:44565976:G:A	0	0
chr15-44862776-C-T	15:44570578:C:T	0	0
chr15-44864905-C-T	15:44572707:C:T	0	0
chr15-44864940-A-G	15:44572742:A:G	0	0
chr15-44877834-C-A	15:44585636:C:A	0.003686	0.0007868
chr15-44884585-T-C	15:44592387:T:C	0	0
chr15-44900670-G-C	15:44608472:G:C	0	0
chr15-44914006-C-A	15:44621808:C:A	0	0
chr15-44914544-A-C	15:44622346:A:C	0	0.0005688
chr15-44944060-C-T	15:44651862:C:T	0.001188	0
chr15-44944355-G-C	15:44652157:G:C	0	0.0001896
chr15-44951453-G-A	15:44659255:G:A	0	0
chr15-44951501-C-T	15:44659303:C:T	0	0
chr15-51201108-G-T	15:50908911:G:T	0	0
chr15-51221276-C-A	15:50929079:C:A	0	0.001327
chr15-51223090-A-G	15:50930893:A:G	0	0.0001896
chr15-51240316-A-C	15:50948119:A:C	0	0.0005688
chr15-51250834-C-A	15:50958637:C:A	0	0
chr15-51260460-G-A	15:50968263:G:A	0	0.0001898
chr15-51293344-C-A	15:51001147:C:A	0	0
chr15-65262475-C-T	15:64970137:C:T	0.001188	0.002275
chr15-65273363-T-C	15:64981025:T:C	0	0
chr16-74761247-A-C	16:74727349:A:C	0	0
chr16-89592774-T-C	16:89526366:T:C	0	0
chr16-89597107-C-T	16:89530699:C:T	0	0
chr16-89597110-G-A	16:89530702:G:A	0	0
chr16-89598369-G-A	16:89531961:G:A	0	0.002087
chr16-89598987-G-A	16:89532579:G:A	0	0
chr16-89613145-C-T	16:89546737:C:T	0.01306	0.008918
chr16-89613169-G-T	16:89546761:G:T	0	0
chr16-89620204-G-T	16:89553796:G:T	0	0
chr19-45988997-G-A	19:45485739:G:A	0	0
chr19-45998398-C-T	19:45495140:C:T	0	0
chr19-7605870-G-C	19:7540984:G:C	0	0
chr19-7607741-C-T	19:7542855:C:T	0.008314	0.007395
chr19-7620171-G-C	19:7555285:G:C	0	0
chr19-7620495-G-C	19:7555609:G:C	0	0
chr19-7623766-C-T	19:7558880:C:T	0	0
chr2-171675181-C-A	2:170818671:C:A	0	0
chr2-171686104-C-T	2:170829594:C:T	0	0
chr2-171687535-A-T	2:170831025:A:T	0.001188	0.0005688
chr2-171687639-C-G	2:170831129:C:G	0	0
chr2-171700598-A-C	2:170844088:A:C	0.001188	0.000948
chr2-198352722-T-C	2:197487998:T:C	0	0
chr2-198361866-C-T	2:197497142:C:T	0	0
chr2-198363406-C-T	2:197498682:C:T	0	0
chr2-198363437-G-A	2:197498713:G:A	0	0
chr2-241658469-G-A	2:240719052:G:A	0	0.0003794
chr2-241659285-C-T	2:240719868:C:T	0	0.0003792
chr2-241659323-C-T	2:240719906:C:T	0	0
chr2-241661934-G-A	2:240722517:G:A	0.008314	0.01176
chr2-241679505-G-A	2:240740088:G:A	0	0
chr2-241683449-A-G	2:240744032:A:G	0	0.001138
chr2-241685573-C-T	2:240746156:C:T	0.003563	0.002844
chr2-241686663-T-G	2:240747246:T:G	0	0
chr2-241722018-C-A	2:240782601:C:A	0	0
chr2-32312629-G-A	2:32087560:G:A	0.002381	0.001708
chr2-32339736-C-A	2:32114667:C:A	0.001188	0
chr2-32339767-G-A	2:32114698:G:A	0	0
chr2-32370014-A-G	2:32144945:A:G	0	0.0007584
chr3-155571417-G-A	3:155853628:G:A	0.001188	0.0003792
chr3-155571651-C-T	3:155853862:C:T	0	0.001706
chr4-108866306-T-C	4:107945150:T:C	0	0.0003792
chr4-108868537-G-A	4:107947381:G:A	0	0
chr4-108870614-G-A	4:107949458:G:A	0	0
chr7-4820915-A-G	7:4781284:A:G	0	0
chr7-4820940-G-A	7:4781309:G:A	0	0.0001896
chr7-4821257-G-A	7:4781626:G:A	0	0
chr7-4823008-G-A	7:4783377:G:A	0	0
chr7-4823883-C-T	7:4784252:C:T	0	0.0001896
chr7-4824629-G-A	7:4784998:G:A	0.004751	0.00493
chr7-4825069-G-A	7:4785438:G:A	0	0
chr7-4828518-G-T	7:4788887:G:T	0	0
chr7-4828541-G-A	7:4788910:G:A	0	0
chr7-4830220-G-A	7:4790589:G:A	0	0
chr7-4830329-C-T	7:4790698:C:T	0	0.0005688
chr7-4830350-G-A	7:4790719:G:A	0	0
chr7-4830379-G-A	7:4790748:G:A	0	0
chr7-4830425-C-G	7:4790794:C:G	0	0.0003792
chr7-4830460-A-C	7:4790829:A:C	0	0
chr7-4830496-C-G	7:4790865:C:G	0.002375	0.002655
chr7-4830879-G-A	7:4791248:G:A	0	0
chr7-99701087-C-T	7:100103464:C:T	0	0
chr7-99701268-C-T	7:100103645:C:T	0	0
chr7-99702501-C-T	7:100104878:C:T	0	0
chr7-99704060-G-C	7:100106437:G:C	0	0.0001896
chr7-99704079-C-A	7:100106456:C:A	0	0
chr7-99704100-G-A	7:100106477:G:A	0	0.0003792
chr8-17133963-C-A	8:17276454:C:A	0	0
chr8-17137912-C-T	8:17280403:C:T	0	0
chr8-17137944-C-G	8:17280435:C:G	0	0
chr8-17142033-G-A	8:17284524:G:A	0	0
chr8-17143910-C-T	8:17286401:C:T	0	0
chr8-38091917-G-T	8:38234399:G:T	0	0.0001896
chr8-38103310-C-T	8:38245792:C:T	0	0
chr8-38103783-C-G	8:38246265:C:G	0	0
chr8-38111229-T-A	8:38253711:T:A	0.002375	0.002086
chr8-65509264-G-A	8:64596707:G:A	0	0
chr9-35738127-G-T	9:35738130:G:T	0	0.0007584
chr9-35739712-C-T	9:35739715:C:T	0	0
chr9-35740293-C-G	9:35740296:C:G	0.003563	0.002276
chr9-35741033-A-G	9:35741036:A:G	0	0
chr9-35741796-C-T	9:35741799:C:T	0	0.001138

## Sheet: Table_S5
Table S5. Individuals with MS and their genetic variants prioritised for clinical history review
ID	Clinical History Review Complete	Genotype note	Genotype	Variant	Variant Consequence	SYMBOL	ClinVar Variation ID	ClinVar Classification	ClinVar Clinical Conditions	Sex	MS	Age range at onset (first symptom)	Age range at assessment	Age range at diagnosis	EDSS
1	No	Heterozygous	0/1	5:179836445:C:T	missense_variant	SQSTM1	8108	Conflicting_interpretations_of_pathogenicity	Paget_disease_of_bone_2,_early-onset|Frontotemporal_dementia_and/or_amyotrophic_lateral_sclerosis_1|Spastic_paraplegia-Paget_disease_of_bone_syndrome|Frontotemporal_dementia_and/or_amyotrophic_lateral_sclerosis_3|Paget_disease_of_bone_3|not_provided|Amyotrophic_lateral_sclerosis	F	ROMS	NA	NA	NA	NA
2	No	Heterozygous	0/1	1:229431720:C:A	splice_donor_variant	ACTA1	464139	Pathogenic/Likely_pathogenic	not_provided|Actin_accumulation_myopathy	F	ROMS	NA	NA	NA	NA
3	Yes	Heterozygous	0/1	3:155144435:C:CA	frameshift_variant	MME	935850	Pathogenic/Likely_pathogenic	Charcot-Marie-Tooth_disease_axonal_type_2T|not_provided	F	ROMS	NA	NA	NA	NA
4	No	Homozygous	1/1	1:75761161:A:G	missense_variant	ACADM	3586	Pathogenic/Likely_pathogenic	ACADM-related_condition|Inborn_genetic_diseases|not_provided|Medium-chain_acyl-coenzyme_A_dehydrogenase_deficiency|Abnormal_circulating_lipid_concentration|Epileptic_spasm|Medium_chain_dicarboxylic_aciduria|See_cases	F	ROMS	NA	NA	NA	NA
5	Yes	Heterozygous	0/1	23:154097634:CCG:C	5_prime_UTR_variant	MECP2	211460	Pathogenic	Rett_syndrome	F	ROMS	30-39	40-49	30-39	6
6	Yes	Heterozygous	0/1	16:9840788:G:A	missense_variant	GRIN2A	650867	Pathogenic	Landau-Kleffner syndrome	F	ROMS	< 20	20-29	< 20	1.5
7	No	Heterozygous	0/1	5:179836445:C:T	missense_variant	SQSTM1	8108	Conflicting_interpretations_of_pathogenicity	Paget_disease_of_bone_2,_early-onset|Frontotemporal_dementia_and/or_amyotrophic_lateral_sclerosis_1|Spastic_paraplegia-Paget_disease_of_bone_syndrome|Frontotemporal_dementia_and/or_amyotrophic_lateral_sclerosis_3|Paget_disease_of_bone_3|not_provided|Amyotrophic_lateral_sclerosis	F	ROMS	< 20	30-39	20-29	2
8	Yes	Heterozygous	0/1	10:122488925:C:T	missense_variant	HTRA1	1325819	Pathogenic/Likely_pathogenic	Cerebral_arteriopathy,_autosomal_dominant,_with_subcortical_infarcts_and_leukoencephalopathy,_type_2|not_provided	F	ROMS	NA	NA	NA	NA
9	No	Homozygous	1/1	3:15645186:G:C	missense_variant	BTD	1900	Conflicting_interpretations_of_pathogenicity	Inborn_genetic_diseases|not_provided|Biotinidase_deficiency	F	ROMS	< 20	60-69	20-29	8
10	Yes	Homozygous	1/1	5:71641018:G:A	missense_variant	MCCC2	203805	Pathogenic/Likely_pathogenic	not_provided|See_cases|MCCC2-related_condition|Inborn_genetic_diseases|3-methylcrotonyl-CoA_carboxylase_2_deficiency|Methylcrotonyl-CoA_carboxylase_deficiency	M	ROMS	40-49	50-59	40-49	4.5
11	No	Heterozygous	0/1	2:178739176:GT:G	frameshift_variant	TTN	223366	Likely_pathogenic	Primary_dilated_cardiomyopathy	F	ROMS	20-29	40-49	30-39	6.5
12	No	Heterozygous	0/1	2:73902698:C:A	intron_variant	ACTG2	218311	Pathogenic	Visceral_myopathy_1	F	ROMS	30-39	60-69	30-39	7
13	No	Heterozygous	0/1	8:74361970:C:T	stop_gained	GDAP1	535790	Pathogenic/Likely_pathogenic	Charcot-Marie-Tooth_disease_type_4A|Charcot-Marie-Tooth_disease	F	ROMS	30-39	40-49	30-39	1
14	Yes	Heterozygous	0/1	7:76303852:A:G	missense_variant	HSPB1	549674	Pathogenic	Charcot-Marie-Tooth_disease_axonal_type_2F|Neuronopathy,_distal_hereditary_motor,_type_2B	F	ROMS	40-49	60-69	40-49	7
15	No	Heterozygous	0/1	1:155235843:T:C	missense_variant,splice_region_variant	GBA1	4290	Pathogenic/Likely_pathogenic|risk_factor	Inborn_genetic_diseases|Parkinson_disease,_late-onset|Gaucher_disease_perinatal_lethal|Gaucher_disease_type_I|Gaucher_disease_type_II|Gaucher_disease_type_III|Gaucher_disease-ophthalmoplegia-cardiovascular_calcification_syndrome|Lewy_body_dementia|not_provided|Parkinson_disease|Gaucher_disease|Dementia,_Lewy_body,_susceptibility_to|Abnormal_bleeding|Thrombocytopenia|Akinesia|Rigidity	F	ROMS	30-39	50-59	30-39	4.5
16	No	Heterozygous	0/1	21:46132064:C:T	stop_gained	COL6A2	476471	Pathogenic	Bethlem_myopathy_1	F	ROMS	40-49	50-59	40-49	4.5
17	No	Heterozygous	0/1	5:179836445:C:T	missense_variant	SQSTM1	8108	Conflicting_interpretations_of_pathogenicity	Paget_disease_of_bone_2,_early-onset|Frontotemporal_dementia_and/or_amyotrophic_lateral_sclerosis_1|Spastic_paraplegia-Paget_disease_of_bone_syndrome|Frontotemporal_dementia_and/or_amyotrophic_lateral_sclerosis_3|Paget_disease_of_bone_3|not_provided|Amyotrophic_lateral_sclerosis	M	ROMS	30-39	40-49	30-39	3
18	No	Compound Heterozygous	0/1	13:51937342:G:A	stop_gained	ATP7B	35728	Pathogenic	Inborn_genetic_diseases|not_provided|Wilson_disease	M	ROMS	40-49	50-59	40-49	1.5
18	No	Compound Heterozygous	0/1	13:51950132:C:T	missense_variant	ATP7B	157939	Pathogenic/Likely_pathogenic	ATP7B-related_condition|not_provided|Wilson_disease|Inborn_genetic_diseases	M	ROMS	40-49	50-59	40-49	1.5
19	No	Heterozygous	0/1	12:64497220:TGAA:T	inframe_deletion	TBK1	807508	Pathogenic/Likely_pathogenic	Frontotemporal_dementia_and/or_amyotrophic_lateral_sclerosis_4|not_provided|TBK1-related_condition|Amyotrophic_lateral_sclerosis	F	ROMS	30-39	40-49	30-39	8
20	Yes	Homozygous	1/1	6:161785820:G:A	3_prime_UTR_variant,NMD_transcript_variant	PRKN	7050	Pathogenic	Young-onset_Parkinson_disease|PRKN-related_condition|Neoplasm_of_ovary|Autosomal_recessive_juvenile_Parkinson_disease_2|Leprosy,_susceptibility_to,_2|Lung_carcinoma|not_provided|See_cases	M	ROMS	30-39	40-49	30-39	1.5
21	No	Heterozygous	0/1	9:129814109:G:A	stop_gained	TOR1A	559927	Pathogenic/Likely_pathogenic	Early-onset_generalized_limb-onset_dystonia|not_provided|Arthrogryposis_multiplex_congenita_5	F	ROMS	30-39	40-49	30-39	0
22	No	Homozygous	1/1	3:15645186:G:C	missense_variant	BTD	1900	Conflicting_interpretations_of_pathogenicity	Inborn_genetic_diseases|not_provided|Biotinidase_deficiency	F	ROMS	20-29	60-69	20-29	8
23	No	Heterozygous	0/1	17:63941894:C:T	missense_variant	SCN4A	642244	Pathogenic	Periodic_hyperkalemic_paralysis	F	ROMS	30-39	40-49	30-39	1.5
24	No	Heterozygous	0/1	8:42417913:GCCAGTCCACAGCCTTGCGGGAGCGGAT:G	inframe_deletion	SLC20A2	1253805	Likely_pathogenic	not_provided	M	ROMS	40-49	60-69	50-65	6.5
25	No	Heterozygous	0/1	16:29813694:G:GC	frameshift_variant	PRRT2	65758	Pathogenic/Likely_pathogenic	Inborn_genetic_diseases|not_provided|PRRT2-Related_Disorders|Seizures,_benign_familial_infantile,_2|Episodic_kinesigenic_dyskinesia_1|Infantile_convulsions_and_choreoathetosis|Self-limited_familial_infantile_epilepsy|PRRT2-related_disorder|Seizure|PRRT2_insufficiency|PRRT2-Associated_Paroxysmal_Movement_Disorders|Episodic_kinesigenic_dyskinesia|Paroxysmal_nonkinesigenic_dyskinesia_1|Neurodevelopm…	F	ROMS	30-39	70-85	30-39	6.5
26	No	Heterozygous	0/1	23:18642105:G:A	intron_variant	CDKL5	98990	Pathogenic	Retinal_dystrophy|not_provided|Juvenile_retinoschisis	F	ROMS	30-39	50-59	30-39	6
27	No	Heterozygous	0/1	21:46132119:G:A	missense_variant	COL6A2	493328	Likely_pathogenic	not_provided|Bethlem_myopathy_1	F	ROMS	30-39	50-59	40-49	2
28	No	Heterozygous	0/1	14:23321490:G:GGCA	inframe_insertion	PABPN1	1323406	Pathogenic	Oculopharyngeal_muscular_dystrophy	F	ROMS	< 20	20-29	< 20	0
29	No	Homozygous	1/1	3:15645186:G:C	missense_variant	BTD	1900	Conflicting_interpretations_of_pathogenicity	Inborn_genetic_diseases|not_provided|Biotinidase_deficiency	F	ROMS	20-29	50-59	20-29	6.5
30	No	Heterozygous	0/1	7:143330897:G:A	missense_variant,splice_region_variant	CLCN1	447078	Pathogenic/Likely_pathogenic	not_provided|Congenital_myotonia,_autosomal_recessive_form|Congenital_myotonia,_autosomal_dominant_form	M	ROMS	30-39	40-49	30-39	0
31	No	Heterozygous	0/1	17:63971749:C:T	stop_gained	SCN4A	1453704	Pathogenic	Periodic_hyperkalemic_paralysis	F	ROMS	50-60	60-69	50-65	4
32	No	Heterozygous	0/1	5:149012634:G:A	3_prime_UTR_variant,NMD_transcript_variant	SH3TC2	220408	Pathogenic	not_provided|Charcot-Marie-Tooth_disease_type_4|Charcot-Marie-Tooth_disease|Susceptibility_to_mononeuropathy_of_the_median_nerve,_mild|Charcot-Marie-Tooth_disease_type_4C	F	ROMS	30-39	40-49	30-39	6
33	No	Heterozygous	0/1	5:179836445:C:T	missense_variant	SQSTM1	8108	Conflicting_interpretations_of_pathogenicity	Paget_disease_of_bone_2,_early-onset|Frontotemporal_dementia_and/or_amyotrophic_lateral_sclerosis_1|Spastic_paraplegia-Paget_disease_of_bone_syndrome|Frontotemporal_dementia_and/or_amyotrophic_lateral_sclerosis_3|Paget_disease_of_bone_3|not_provided|Amyotrophic_lateral_sclerosis	F	ROMS	30-39	50-59	30-39	2
34	No	Heterozygous	0/1	19:38455463:G:A	missense_variant	RYR1	133101	Likely_pathogenic	RYR1-Related_Disorders|not_provided|King_Denborough_syndrome|Malignant_hyperthermia_of_anesthesia|Malignant_hyperthermia,_susceptibility_to,_1	M	ROMS	30-39	40-49	30-39	2
35	No	Heterozygous	0/1	6:33441184:A:C	missense_variant,NMD_transcript_variant	SYNGAP1	437411	Likely_pathogenic	Intellectual_disability,_autosomal_dominant_5	F	ROMS	40-49	50-59	40-49	5.5
36	No	Heterozygous	0/1	11:105933765:G:A	missense_variant	GRIA4	2500997	Pathogenic	Neurodevelopmental_disorder_with_or_without_seizures_and_gait_abnormalities	M	ROMS	< 20	20-29	NA	0
37	No	Heterozygous	0/1	7:143324427:AC:A	frameshift_variant	CLCN1	661869	Pathogenic	Congenital_myotonia,_autosomal_dominant_form|Congenital_myotonia,_autosomal_recessive_form	M	POMS	50-60	60-69	50-65	6
38	No	Heterozygous	0/1	7:143330772:G:A	missense_variant,splice_region_variant	CLCN1	280100	Pathogenic	not_provided|CLCN1-related_condition|Congenital_myotonia,_autosomal_recessive_form|Congenital_myotonia,_autosomal_dominant_form|Smith-Lemli-Opitz_syndrome|Tip-toe_gait	F	ROMS	20-29	20-29	20-29	1
39	No	Heterozygous	0/1	8:102225983:TCTC:T	inframe_deletion	RRM2B	132109	Likely_pathogenic	Progressive_external_ophthalmoplegia_with_mitochondrial_DNA_deletions,_autosomal_dominant_5|Rod-cone_dystrophy,_sensorineural_deafness,_and_Fanconi-type_renal_dysfunction|Mitochondrial_DNA_depletion_syndrome_8a|Idiopathic_camptocormia|not_provided|RRM2B-related_mitochondrial_disease	F	ROMS	30-39	30-39	30-39	1
40	No	Heterozygous	0/1	7:143351678:C:T	stop_gained	CLCN1	17545	Pathogenic/Likely_pathogenic	Myopathy|EMG:_myopathic_abnormalities|Congenital_myotonia,_autosomal_dominant_form|Congenital_myotonia,_autosomal_recessive_form|not_provided|Batten-Turner_congenital_myopathy|Cerebral_palsy|Tip-toe_gait|Abnormality_of_the_musculature	F	ROMS	40-49	40-49	40-49	1
41	No	Heterozygous	0/1	19:53900426:G:A	missense_variant	PRKCG	1027479	Likely_pathogenic	Spinocerebellar_ataxia_type_14	F	ROMS	30-39	40-49	30-39	2.5
42	No	Heterozygous	0/1	5:179836445:C:T	missense_variant	SQSTM1	8108	Conflicting_interpretations_of_pathogenicity	Paget_disease_of_bone_2,_early-onset|Frontotemporal_dementia_and/or_amyotrophic_lateral_sclerosis_1|Spastic_paraplegia-Paget_disease_of_bone_syndrome|Frontotemporal_dementia_and/or_amyotrophic_lateral_sclerosis_3|Paget_disease_of_bone_3|not_provided|Amyotrophic_lateral_sclerosis	F	ROMS	< 20	30-39	< 20	2
43	No	Heterozygous	0/1	5:179836445:C:T	missense_variant	SQSTM1	8108	Conflicting_interpretations_of_pathogenicity	Paget_disease_of_bone_2,_early-onset|Frontotemporal_dementia_and/or_amyotrophic_lateral_sclerosis_1|Spastic_paraplegia-Paget_disease_of_bone_syndrome|Frontotemporal_dementia_and/or_amyotrophic_lateral_sclerosis_3|Paget_disease_of_bone_3|not_provided|Amyotrophic_lateral_sclerosis	F	ROMS	20-29	20-29	20-29	0
44	No	Heterozygous	0/1	5:179836445:C:T	missense_variant	SQSTM1	8108	Conflicting_interpretations_of_pathogenicity	Paget_disease_of_bone_2,_early-onset|Frontotemporal_dementia_and/or_amyotrophic_lateral_sclerosis_1|Spastic_paraplegia-Paget_disease_of_bone_syndrome|Frontotemporal_dementia_and/or_amyotrophic_lateral_sclerosis_3|Paget_disease_of_bone_3|not_provided|Amyotrophic_lateral_sclerosis	F	ROMS	20-29	20-29	20-29	0
45	Yes	Heterozygous	0/1	1:21564094:G:A	missense_variant	ALPL	13683	Pathogenic/Likely_pathogenic	not_provided|Infantile_hypophosphatasia|Childhood_hypophosphatasia|Adult_hypophosphatasia|Hypophosphatasia|Osteogenesis_imperfecta	F	ROMS	30-39	50-59	30-39	3.5
46	Yes	Heterozygous	0/1	17:42541074:C:T	stop_gained	NAGLU	1562	Pathogenic/Likely_pathogenic	Charcot-Marie-Tooth_disease_axonal_type_2V|Mucopolysaccharidosis,_MPS-III-B|Mucopolysaccharidosis|not_provided	F	ROMS	30-39	50-59	30-39	2
47	Yes	Heterozygous	0/1	19:38499984:G:A	missense_variant	RYR1	133194	Likely_pathogenic	RYR1-Related_Disorders|not_provided|Malignant_hyperthermia,_susceptibility_to,_1	F	ROMS	30-39	40-49	30-39	1
48	Yes	Heterozygous	0/1	7:143330897:G:A	missense_variant,splice_region_variant	CLCN1	447078	Pathogenic/Likely_pathogenic	not_provided|Congenital_myotonia,_autosomal_recessive_form|Congenital_myotonia,_autosomal_dominant_form	F	ROMS	30-39	60-69	30-39	1.5
49	Yes	Heterozygous	0/1	3:155144435:C:CA	frameshift_variant	MME	935850	Pathogenic/Likely_pathogenic	Charcot-Marie-Tooth_disease_axonal_type_2T|not_provided	F	POMS	50-60	70-85	50-65	6.5
50	No	Heterozygous	0/1	7:143351678:C:T	stop_gained	CLCN1	17545	Pathogenic/Likely_pathogenic	Myopathy|EMG:_myopathic_abnormalities|Congenital_myotonia,_autosomal_dominant_form|Congenital_myotonia,_autosomal_recessive_form|not_provided|Batten-Turner_congenital_myopathy|Cerebral_palsy|Tip-toe_gait|Abnormality_of_the_musculature	M	ROMS	50-60	60-69	50-65	1.5
51	Yes	Heterozygous	0/1	17:63944708:C:T	missense_variant	SCN4A	5909	Pathogenic/Likely_pathogenic	SCN4A-related_disorder|not_provided|Paramyotonia_congenita_of_Von_Eulenburg|Periodic_hyperkalemic_paralysis	M	ROMS	30-39	40-49	30-39	2.5
52	Yes	Homozygous	1/1	21:43066369:A:G	missense_variant	CBS	212878	Pathogenic	Cardiovascular_phenotype|Homocystinuria|not_provided|Classic_homocystinuria|HYPERHOMOCYSTEINEMIA,_THROMBOTIC,_CBS-RELATED	M	ROMS	20-29	40-49	30-39	5.5
53	Yes	Heterozygous	0/1	22:31838842:C:T	stop_gained	DEPDC5	590901	Pathogenic	Epilepsy,_familial_focal,_with_variable_foci_1|not_provided|See_cases	F	ROMS	20-29	40-49	30-39	7
54	Yes	Heterozygous	0/1	1:21564094:G:A	missense_variant	ALPL	13683	Pathogenic/Likely_pathogenic	not_provided|Infantile_hypophosphatasia|Childhood_hypophosphatasia|Adult_hypophosphatasia|Hypophosphatasia|Osteogenesis_imperfecta	F	POMS	40-49	50-59	40-49	6.5
55	Yes	Heterozygous	0/1	11:124924890:C:T	missense_variant	HEPACAM	30919	Pathogenic	Megalencephalic leukoencephalopathy with subcortical cysts 2B, remitting, with or without intellectual disability	F	POMS	30-39	40-49	30-39	7
56	Yes	Heterozygous	0/1	17:10536583:TC:T	frameshift_variant	MYH2	1210048	Pathogenic	not_provided	F	ROMS	30-39	40-49	40-49	2.5
57	No	Heterozygous	0/1	12:64486007:C:T	stop_gained	TBK1	266072	Pathogenic|other	Frontotemporal_dementia_and/or_amyotrophic_lateral_sclerosis_4|not_provided|Motor_neuron_disease	F	ROMS	NA	NA	NA	NA
58	No	Heterozygous	0/1	14:23414007:C:T	splice_region_variant,synonymous_variant	MYH7	378215	Pathogenic/Likely_pathogenic	Myosin_storage_myopathy|Myopathy,_myosin_storage,_autosomal_recessive|MYH7-related_disease|Cardiovascular_phenotype|Cardiomyopathy|Hypertrophic_cardiomyopathy|not_provided|Hypertrophic_cardiomyopathy_1|MYH7-related_skeletal_myopathy|Dilated_cardiomyopathy_1S	F	ROMS	30-39	30-39	30-39	0
59	No	Heterozygous	0/1	2:178613158:TA:T	splice_donor_variant	TTN	179411	Pathogenic	TTN-related_condition|Myopathy,_myofibrillar,_9,_with_early_respiratory_failure|Primary_dilated_cardiomyopathy|Tibial_muscular_dystrophy|Autosomal_recessive_limb-girdle_muscular_dystrophy_type_2J|Dilated_cardiomyopathy_1G|Cardiovascular_phenotype|Inborn_genetic_diseases|Hypertrophic_cardiomyopathy_9|Early-onset_myopathy_with_fatal_cardiomyopathy|not_provided|Cardiomyopathy	F	ROMS	20-29	40-49	20-29	9
60	No	Homozygous	1/1	3:15645186:G:C	missense_variant	BTD	1900	Conflicting_interpretations_of_pathogenicity	Inborn_genetic_diseases|not_provided|Biotinidase_deficiency	F	ROMS	30-39	70-85	50-65	3.5
61	Yes	Heterozygous	0/1	7:143330838:T:C	missense_variant	CLCN1	21050	Pathogenic	Congenital_myotonia,_autosomal_dominant_form|Congenital_myotonia,_autosomal_recessive_form|not_provided|Batten-Turner_congenital_myopathy	M	POMS	40-49	50-59	50-65	6
62	Yes	Heterozygous	0/1	1:21564094:G:A	missense_variant	ALPL	13683	Pathogenic/Likely_pathogenic	not_provided|Infantile_hypophosphatasia|Childhood_hypophosphatasia|Adult_hypophosphatasia|Hypophosphatasia|Osteogenesis_imperfecta	M	ROMS	20-29	50-59	30-39	5.5
63	Yes	Heterozygous	0/1	3:155116689:AC:A	frameshift_variant	MME	426945	Pathogenic/Likely_pathogenic	not_provided|Charcot-Marie-Tooth_disease_axonal_type_2T|Spinocerebellar_ataxia_43	F	ROMS	20-29	50-59	20-29	2.5
63	Yes	Heterozygous	0/1	3:48467513:GCTGCTGGCCCCACTGGGT:G	inframe_deletion	TREX1	126393	Pathogenic/Likely_pathogenic	Retinal_vasculopathy_with_cerebral_leukoencephalopathy_and_systemic_manifestations|Aicardi-Goutieres_syndrome_1|Chilblain_lupus_1|Systemic_lupus_erythematosus|Aicardi_Goutieres_syndrome|not_provided	F	ROMS	20-29	50-59	20-29	2.5
64	Yes	Heterozygous	0/1	12:40340400:G:A	missense_variant	LRRK2	1940	Pathogenic/Likely_pathogenic|risk_factor	LRRK2-related_condition|Young-onset_Parkinson_disease|Inborn_genetic_diseases|not_provided|Autosomal_dominant_Parkinson_disease_8|Parkinson_disease,_late-onset	M	ROMS	50-60	50-59	50-65	3
65	Yes	Homozygous	1/1	15:45069018:CG:C	frameshift_variant	SORD	929258	Pathogenic/Likely_pathogenic	Idiopathic_environmental_intolerance|Sorbitol_dehydrogenase_deficiency_with_peripheral_neuropathy|Inborn_genetic_diseases|Peripheral_neuropathy|not_provided	F	ROMS	20-29	20-29	20-29	3
66	Yes	Heterozygous	0/1	1:53197092:C:A	missense_variant	CPT2	8954	Pathogenic	Encephalopathy,_acute,_infection-induced,_susceptibility_to,_4|Carnitine_palmitoyl_transferase_II_deficiency,_myopathic_form|Carnitine_palmitoyl_transferase_II_deficiency,_severe_infantile_form|Carnitine_palmitoyl_transferase_II_deficiency,_neonatal_form|Carnitine_palmitoyltransferase_II_deficiency|not_provided|Inappropriate_sinus_tachycardia|Arthritis|Abnormal_autonomic_nervous_system_physiology…	F	ROMS	30-39	50-59	40-49	3.5
67	Yes	Heterozygous	0/1	15:42401754:C:T	missense_variant	CAPN3	166790	Pathogenic/Likely_pathogenic	Muscular_dystrophy,_limb-girdle,_autosomal_dominant_4|CAPN3-related_condition|Autosomal_recessive_limb-girdle_muscular_dystrophy_type_2A|CAPN3-Related_Disorders|not_provided	M	ROMS	30-39	60-69	30-39	6.5
68	Yes	Heterozygous	0/1	14:23425814:G:A	missense_variant	MYH7	14095	Pathogenic	Cardiovascular_phenotype|MYH7-related_skeletal_myopathy|Myosin_storage_myopathy|Dilated_cardiomyopathy_1S|Congenital_myopathy_with_fiber_type_disproportion|Myopathy,_myosin_storage,_autosomal_recessive|Hypertrophic_cardiomyopathy_1|not_provided|Cardiomyopathy|Primary_familial_hypertrophic_cardiomyopathy|Hypertrophic_cardiomyopathy	F	ROMS	30-39	30-39	30-39	2
69	Yes	Heterozygous	0/1	1:155237576:A:T	missense_variant,splice_region_variant	GBA1	4298	Pathogenic/Likely_pathogenic	Parkinson_disease,_late-onset|Gaucher_disease_perinatal_lethal|Gaucher_disease_type_I|Gaucher_disease_type_II|Gaucher_disease_type_III|Gaucher_disease-ophthalmoplegia-cardiovascular_calcification_syndrome|Lewy_body_dementia|not_provided|Gaucher_disease	F	ROMS	30-39	50-59	40-49	7
70	Yes	Heterozygous	0/1	1:155235843:T:C	missense_variant,splice_region_variant	GBA1	4290	Pathogenic/Likely_pathogenic|risk_factor	Inborn_genetic_diseases|Parkinson_disease,_late-onset|Gaucher_disease_perinatal_lethal|Gaucher_disease_type_I|Gaucher_disease_type_II|Gaucher_disease_type_III|Gaucher_disease-ophthalmoplegia-cardiovascular_calcification_syndrome|Lewy_body_dementia|not_provided|Parkinson_disease|Gaucher_disease|Dementia,_Lewy_body,_susceptibility_to|Abnormal_bleeding|Thrombocytopenia|Akinesia|Rigidity	F	ROMS	30-39	40-49	30-39	2.5
71	Yes	Heterozygous	0/1	1:155235843:T:C	missense_variant,splice_region_variant	GBA1	4290	Pathogenic/Likely_pathogenic|risk_factor	Inborn_genetic_diseases|Parkinson_disease,_late-onset|Gaucher_disease_perinatal_lethal|Gaucher_disease_type_I|Gaucher_disease_type_II|Gaucher_disease_type_III|Gaucher_disease-ophthalmoplegia-cardiovascular_calcification_syndrome|Lewy_body_dementia|not_provided|Parkinson_disease|Gaucher_disease|Dementia,_Lewy_body,_susceptibility_to|Abnormal_bleeding|Thrombocytopenia|Akinesia|Rigidity	F	ROMS	30-39	30-39	30-39	1
72	Yes	Heterozygous	0/1	6:152300679:GGGAGCGACAGGCAGGT:G	frameshift_variant	SYNE1	1399404	Pathogenic	Autosomal_recessive_ataxia,_Beauce_type|Emery-Dreifuss_muscular_dystrophy_4,_autosomal_dominant	M	ROMS	20-29	30-39	20-29	0
73	No	Heterozygous	0/1	19:38499993:G:A	missense_variant	RYR1	12970	Pathogenic|drug_response	RYR1-Related_Disorders|Inborn_genetic_diseases|Malignant_hyperthermia_of_anesthesia|not_provided|Malignant_hyperthermia,_susceptibility_to,_1|Central_core_myopathy|succinylcholine_response_-_Toxicity|sevoflurane_response_-_Toxicity|methoxyflurane_response_-_Toxicity|isoflurane_response_-_Toxicity|halothane_response_-_Toxicity|enflurane_response_-_Toxicity|desflurane_response_-_Toxicity	F	ROMS	20-29	50-59	20-29	6.5
74	Yes	Heterozygous	0/1	1:155235843:T:C	missense_variant,splice_region_variant	GBA1	4290	Pathogenic/Likely_pathogenic|risk_factor	Inborn_genetic_diseases|Parkinson_disease,_late-onset|Gaucher_disease_perinatal_lethal|Gaucher_disease_type_I|Gaucher_disease_type_II|Gaucher_disease_type_III|Gaucher_disease-ophthalmoplegia-cardiovascular_calcification_syndrome|Lewy_body_dementia|not_provided|Parkinson_disease|Gaucher_disease|Dementia,_Lewy_body,_susceptibility_to|Abnormal_bleeding|Thrombocytopenia|Akinesia|Rigidity	F	ROMS	50-60	50-59	50-65	3
75	No	Heterozygous	0/1	5:140693607:T:G	upstream_gene_variant	HARS1	1176814	Pathogenic/Likely_pathogenic	not_provided	F	ROMS	40-49	60-69	50-65	6.5
76	Yes	Heterozygous	0/1	8:24956498:G:C	stop_gained	NEFL	1333320	Pathogenic	Charcot-Marie-Tooth_disease_type_1F	F	ROMS	< 20	30-39	30-39	6
77	Yes	Heterozygous	0/1	14:104703316:C:T	upstream_gene_variant	INF2	807433	Likely_pathogenic	Focal_segmental_glomerulosclerosis_5	F	ROMS	40-49	40-49	40-49	1
78	No	Heterozygous	0/1	5:179836445:C:T	missense_variant	SQSTM1	8108	Conflicting_interpretations_of_pathogenicity	Paget_disease_of_bone_2,_early-onset|Frontotemporal_dementia_and/or_amyotrophic_lateral_sclerosis_1|Spastic_paraplegia-Paget_disease_of_bone_syndrome|Frontotemporal_dementia_and/or_amyotrophic_lateral_sclerosis_3|Paget_disease_of_bone_3|not_provided|Amyotrophic_lateral_sclerosis	F	ROMS	20-29	20-29	20-29	2
79	Yes	Compound Heterozygous	0/1	16:89529580:G:GT	splice_donor_variant	SPG7	855345	Pathogenic/Likely_pathogenic	Hereditary spastic paraplegia 7	F	ROMS	30-39	40-49	30-39	6.5
79	Yes	Compound Heterozygous	0/1	16:89546656:AGGAGAGGCG:A	splice_acceptor_variant,coding_sequence_variant	SPG7	411680	Pathogenic	Hereditary spastic paraplegia 7	F	ROMS	30-39	40-49	30-39	6.5
80	No	Heterozygous	0/1	5:179836445:C:T	missense_variant	SQSTM1	8108	Conflicting_interpretations_of_pathogenicity	Paget_disease_of_bone_2,_early-onset|Frontotemporal_dementia_and/or_amyotrophic_lateral_sclerosis_1|Spastic_paraplegia-Paget_disease_of_bone_syndrome|Frontotemporal_dementia_and/or_amyotrophic_lateral_sclerosis_3|Paget_disease_of_bone_3|not_provided|Amyotrophic_lateral_sclerosis	M	ROMS	30-39	60-69	30-39	7.5
81	No	Heterozygous	0/1	2:178582209:C:G	splice_acceptor_variant	TTN	466651	Likely_pathogenic	Dilated_cardiomyopathy_1G|Autosomal_recessive_limb-girdle_muscular_dystrophy_type_2J|not_provided|Tibial_muscular_dystrophy|Hypertrophic_cardiomyopathy_9|Myopathy,_myofibrillar,_9,_with_early_respiratory_failure|Early-onset_myopathy_with_fatal_cardiomyopathy	F	POMS	30-39	40-49	30-39	3
82	Yes	Heterozygous	0/1	2:178571248:G:GTGTT	frameshift_variant	TTN	223382	Likely_pathogenic	Cardiomyopathy|not_provided|Primary_dilated_cardiomyopathy	F	ROMS	30-39	30-39	30-39	0
83	Yes	Heterozygous	0/1	3:155116689:AC:A	frameshift_variant	MME	426945	Pathogenic/Likely_pathogenic	not_provided|Charcot-Marie-Tooth_disease_axonal_type_2T|Spinocerebellar_ataxia_43	M	ROMS	20-29	20-29	< 20	0
84	Yes	Heterozygous	0/1	17:42543568:C:T	missense_variant	NAGLU	1566	Pathogenic/Likely_pathogenic	Charcot-Marie-Tooth_disease_axonal_type_2V|Mucopolysaccharidosis,_MPS-III-B|Mucopolysaccharidosis|not_provided	F	ROMS	30-39	40-49	30-39	6
85	No	Heterozygous	0/1	19:620488:C:G	upstream_gene_variant	POLRMT	1341473	Pathogenic	Combined_oxidative_phosphorylation_deficiency_55	F	ROMS	20-29	30-39	30-39	2
85	No	Heterozygous	0/1	19:620488:C:G	downstream_gene_variant	HCN2	1341473	Pathogenic	Combined_oxidative_phosphorylation_deficiency_55	F	ROMS	20-29	30-39	30-39	2
86	Yes	Heterozygous	0/1	7:143330897:G:A	missense_variant,splice_region_variant	CLCN1	447078	Pathogenic/Likely_pathogenic	not_provided|Congenital_myotonia,_autosomal_recessive_form|Congenital_myotonia,_autosomal_dominant_form	F	ROMS	40-49	50-59	50-65	6
87	Yes	Heterozygous	0/1	10:80170852:T:C	missense_variant	ANXA11	488353	Pathogenic	ANXA11-related_condition|Amyotrophic_lateral_sclerosis_type_23|not_provided	F	ROMS	20-29	50-59	30-39	3
87	Yes	Heterozygous	0/1	14:23321490:G:GGCA	inframe_insertion	PABPN1	1323406	Pathogenic	Oculopharyngeal_muscular_dystrophy	F	ROMS	20-29	50-59	30-39	3
88	Yes	Heterozygous	0/1	21:45984285:C:T	stop_gained	COL6A1	1375454	Pathogenic	Bethlem_myopathy_1	F	ROMS	40-49	40-49	40-49	2
89	Yes	Heterozygous	0/1	15:42401755:G:A	missense_variant	CAPN3	17622	Pathogenic	Muscular_dystrophy,_limb-girdle,_autosomal_dominant_4|Autosomal_recessive_limb-girdle_muscular_dystrophy_type_2A|Autosomal_recessive_limb-girdle_muscular_dystrophy|not_provided	M	POMS	40-49	40-49	40-49	6
90	No	Heterozygous	0/1	5:77404785:C:T	stop_gained	PDE8B	2505562	Likely_pathogenic	Autosomal_dominant_striatal_neurodegeneration_type_1	F	ROMS	NA	70-85	NA	6.5
91	No	Heterozygous	0/1	16:29813694:G:GC	frameshift_variant	PRRT2	65758	Pathogenic/Likely_pathogenic	Inborn_genetic_diseases|not_provided|PRRT2-Related_Disorders|Seizures,_benign_familial_infantile,_2|Episodic_kinesigenic_dyskinesia_1|Infantile_convulsions_and_choreoathetosis|Self-limited_familial_infantile_epilepsy|PRRT2-related_disorder|Seizure|PRRT2_insufficiency|PRRT2-Associated_Paroxysmal_Movement_Disorders|Episodic_kinesigenic_dyskinesia|Paroxysmal_nonkinesigenic_dyskinesia_1|Neurodevelopm…	F	ROMS	< 20	40-49	20-29	1
92	Yes	Heterozygous	0/1	19:53900426:G:A	missense_variant	PRKCG	1027479	Likely_pathogenic	Spinocerebellar_ataxia_type_14	F	ROMS	20-29	50-59	30-39	6.5
93	Yes	Heterozygous	0/1	11:119091414:G:A	missense_variant,splice_region_variant	HMBS	1446	Pathogenic/Likely_pathogenic	not_provided|Acute_intermittent_porphyria	M	ROMS	30-39	40-49	40-49	2
94	Yes	Homozygous	1/1	11:64759751:G:A	stop_gained	PYGM	2298	Pathogenic	Glycogen storage disease, type V	F	ROMS	20-29	40-49	20-29	4
95	Yes	Heterozygous	0/1	12:51920816:C:T	stop_gained	ACVRL1	372722	Pathogenic	Cardiovascular_phenotype|Telangiectasia,_hereditary_hemorrhagic,_type_1|not_provided|Telangiectasia,_hereditary_hemorrhagic,_type_2|Pulmonary_arterial_hypertension_related_to_hereditary_hemorrhagic_telangiectasia	M	ROMS	30-39	40-49	30-39	3
96	Yes	Heterozygous	0/1	12:40340400:G:A	missense_variant	LRRK2	1940	Pathogenic/Likely_pathogenic|risk_factor	LRRK2-related_condition|Young-onset_Parkinson_disease|Inborn_genetic_diseases|not_provided|Autosomal_dominant_Parkinson_disease_8|Parkinson_disease,_late-onset	F	ROMS	30-39	40-49	30-39	6.5
97	No	Heterozygous	0/1	16:29813694:G:GC	frameshift_variant	PRRT2	65758	Pathogenic/Likely_pathogenic	Inborn_genetic_diseases|not_provided|PRRT2-Related_Disorders|Seizures,_benign_familial_infantile,_2|Episodic_kinesigenic_dyskinesia_1|Infantile_convulsions_and_choreoathetosis|Self-limited_familial_infantile_epilepsy|PRRT2-related_disorder|Seizure|PRRT2_insufficiency|PRRT2-Associated_Paroxysmal_Movement_Disorders|Episodic_kinesigenic_dyskinesia|Paroxysmal_nonkinesigenic_dyskinesia_1|Neurodevelopm…	M	POMS	50-60	70-85	50-65	6.5
98	Yes	Heterozygous	0/1	14:23321490:G:GGCA	inframe_insertion	PABPN1	1323406	Pathogenic	Oculopharyngeal_muscular_dystrophy	M	POMS	40-49	50-59	50-65	6
99	Yes	Heterozygous	0/1	9:135765187:C:T	missense_variant	KCNT1	835730	Likely_pathogenic	Developmental_and_epileptic_encephalopathy,_14|Autosomal_dominant_nocturnal_frontal_lobe_epilepsy_5	M	POMS	30-39	40-49	30-39	4.5
100	Yes	Heterozygous	0/1	3:155144435:C:CA	frameshift_variant	MME	935850	Pathogenic/Likely_pathogenic	Charcot-Marie-Tooth_disease_axonal_type_2T|not_provided	F	POMS	30-39	40-49	40-49	2
101	Yes	Heterozygous	0/1	1:12009641:C:T	missense_variant	MFN2	2280	Pathogenic/Likely_pathogenic	Hereditary_motor_and_sensory_neuropathy_with_optic_atrophy|Charcot-Marie-Tooth_disease,_type_2A|Charcot-Marie-Tooth_disease,_axonal,_autosomal_recessive,_type_2a2b%3B|Neuropathy,_hereditary_motor_and_sensory,_type_6A|Charcot-Marie-Tooth_disease_type_2A2|MFN2-Related_Disorders|MFN2-related_condition|Multiple_symmetric_lipomatosis|Inborn_genetic_diseases|Charcot-Marie-Tooth_disease_type_2|Charcot-M…	M	POMS	50-60	60-69	50-65	4
102	Yes	Heterozygous	0/1	1:12009641:C:T	missense_variant	MFN2	2280	Pathogenic/Likely_pathogenic	Hereditary_motor_and_sensory_neuropathy_with_optic_atrophy|Charcot-Marie-Tooth_disease,_type_2A|Charcot-Marie-Tooth_disease,_axonal,_autosomal_recessive,_type_2a2b%3B|Neuropathy,_hereditary_motor_and_sensory,_type_6A|Charcot-Marie-Tooth_disease_type_2A2|MFN2-Related_Disorders|MFN2-related_condition|Multiple_symmetric_lipomatosis|Inborn_genetic_diseases|Charcot-Marie-Tooth_disease_type_2|Charcot-M…	F	ROMS	40-49	60-69	40-49	6.5
103	Yes	Heterozygous	0/1	17:44350800:CGTGA:C	splice_donor_variant,splice_donor_region_variant,intron_variant	GRN	586221	Pathogenic/Likely_pathogenic	not_provided|Inborn_genetic_diseases|GRN-related_frontotemporal_lobar_degeneration_with_Tdp43_inclusions|Neuronal_ceroid_lipofuscinosis_11	F	ROMS	20-29	20-29	20-29	1
104	No	Heterozygous	0/1	1:21575906:C:T	non_coding_transcript_exon_variant	ALPL	550442	Pathogenic/Likely_pathogenic	Adult_hypophosphatasia|Infantile_hypophosphatasia|Childhood_hypophosphatasia|not_provided|Hypophosphatasia|Osteogenesis_imperfecta	F	ROMS	20-29	70-85	50-65	2
105	No	Heterozygous	0/1	5:179836445:C:T	missense_variant	SQSTM1	8108	Conflicting_interpretations_of_pathogenicity	Paget_disease_of_bone_2,_early-onset|Frontotemporal_dementia_and/or_amyotrophic_lateral_sclerosis_1|Spastic_paraplegia-Paget_disease_of_bone_syndrome|Frontotemporal_dementia_and/or_amyotrophic_lateral_sclerosis_3|Paget_disease_of_bone_3|not_provided|Amyotrophic_lateral_sclerosis	F	POMS	< 20	40-49	< 20	6.5
106	No	Heterozygous	0/1	16:29813694:G:GC	frameshift_variant	PRRT2	65758	Pathogenic/Likely_pathogenic	Inborn_genetic_diseases|not_provided|PRRT2-Related_Disorders|Seizures,_benign_familial_infantile,_2|Episodic_kinesigenic_dyskinesia_1|Infantile_convulsions_and_choreoathetosis|Self-limited_familial_infantile_epilepsy|PRRT2-related_disorder|Seizure|PRRT2_insufficiency|PRRT2-Associated_Paroxysmal_Movement_Disorders|Episodic_kinesigenic_dyskinesia|Paroxysmal_nonkinesigenic_dyskinesia_1|Neurodevelopm…	F	POMS	40-49	50-59	40-49	6
107	Yes	Heterozygous	0/1	1:155235843:T:C	missense_variant,splice_region_variant	GBA1	4290	Pathogenic/Likely_pathogenic|risk_factor	Inborn_genetic_diseases|Parkinson_disease,_late-onset|Gaucher_disease_perinatal_lethal|Gaucher_disease_type_I|Gaucher_disease_type_II|Gaucher_disease_type_III|Gaucher_disease-ophthalmoplegia-cardiovascular_calcification_syndrome|Lewy_body_dementia|not_provided|Parkinson_disease|Gaucher_disease|Dementia,_Lewy_body,_susceptibility_to|Abnormal_bleeding|Thrombocytopenia|Akinesia|Rigidity	F	ROMS	20-29	30-39	30-39	1.5
108	Yes	Heterozygous	0/1	12:57569263:A:G	missense_variant	KIF5A	6808	Pathogenic/Likely_pathogenic	Hereditary spastic paraplegia 10	F	POMS	30-39	30-39	30-39	4
109	No	Heterozygous	0/1	7:143351678:C:T	stop_gained	CLCN1	17545	Pathogenic/Likely_pathogenic	Myopathy|EMG:_myopathic_abnormalities|Congenital_myotonia,_autosomal_dominant_form|Congenital_myotonia,_autosomal_recessive_form|not_provided|Batten-Turner_congenital_myopathy|Cerebral_palsy|Tip-toe_gait|Abnormality_of_the_musculature	M	ROMS	20-29	30-39	20-29	2
110	Yes	Heterozygous	0/1	7:143330772:G:A	missense_variant,splice_region_variant	CLCN1	280100	Pathogenic	not_provided|CLCN1-related_condition|Congenital_myotonia,_autosomal_recessive_form|Congenital_myotonia,_autosomal_dominant_form|Smith-Lemli-Opitz_syndrome|Tip-toe_gait	F	ROMS	40-49	50-59	40-49	4
111	Yes	Heterozygous	0/1	3:155144383:C:T	stop_gained	MME	504903	Pathogenic	Congenital_membranous_nephropathy_due_to_maternal_anti-neutral_endopeptidase_alloimmunization|Spinocerebellar_ataxia_43|not_provided	F	ROMS	30-39	40-49	40-49	1
112	Yes	Heterozygous	0/1	9:127501009:G:A	splice_acceptor_variant	LRSAM1	204301	Pathogenic	Inborn_genetic_diseases|Charcot-Marie-Tooth_disease|not_provided|Charcot-Marie-Tooth_disease_axonal_type_2P	M	ROMS	20-29	50-59	30-39	2
113	Yes	Heterozygous	0/1	7:143330772:G:A	missense_variant,splice_region_variant	CLCN1	280100	Pathogenic	not_provided|CLCN1-related_condition|Congenital_myotonia,_autosomal_recessive_form|Congenital_myotonia,_autosomal_dominant_form|Smith-Lemli-Opitz_syndrome|Tip-toe_gait	F	ROMS	20-29	30-39	20-29	1.5
114	Yes	Heterozygous	0/1	17:42543568:C:T	missense_variant	NAGLU	1566	Pathogenic/Likely_pathogenic	Charcot-Marie-Tooth_disease_axonal_type_2V|Mucopolysaccharidosis,_MPS-III-B|Mucopolysaccharidosis|not_provided	F	ROMS	20-29	30-39	20-29	6
115	Yes	Heterozygous	0/1	1:155235843:T:C	missense_variant,splice_region_variant	GBA1	4290	Pathogenic/Likely_pathogenic|risk_factor	Inborn_genetic_diseases|Parkinson_disease,_late-onset|Gaucher_disease_perinatal_lethal|Gaucher_disease_type_I|Gaucher_disease_type_II|Gaucher_disease_type_III|Gaucher_disease-ophthalmoplegia-cardiovascular_calcification_syndrome|Lewy_body_dementia|not_provided|Parkinson_disease|Gaucher_disease|Dementia,_Lewy_body,_susceptibility_to|Abnormal_bleeding|Thrombocytopenia|Akinesia|Rigidity	F	ROMS	40-49	40-49	40-49	1
116	Yes	Homozygous	1/1	3:15645186:G:C	missense_variant	BTD	1900	Conflicting_interpretations_of_pathogenicity	Inborn_genetic_diseases|not_provided|Biotinidase_deficiency	F	ROMS	20-29	30-39	20-29	1.5
116	Yes	Heterozygous	0/1	3:98585622:G:A	non_coding_transcript_exon_variant	CPOX	451	Pathogenic	Coproporphyria	F	ROMS	20-29	30-39	20-29	1.5
117	Yes	Heterozygous	0/1	7:143332490:T:G	missense_variant	CLCN1	17531	Pathogenic	CLCN1-related_disorder|Congenital_myotonia,_autosomal_dominant_form|Congenital_myotonia,_autosomal_recessive_form|Tip-toe_gait|not_provided	F	POMS	30-39	50-59	40-49	8.5
118	No	Heterozygous	0/1	15:89318986:G:A	missense_variant	POLG	13516	Pathogenic	not_provided|Mitochondrial_DNA_depletion_syndrome_4b|Progressive_sclerosing_poliodystrophy	F	POMS	40-49	50-59	NA	2
119	Yes	Heterozygous	0/1	5:179836480:A:G	missense_variant	SQSTM1	1071292	Pathogenic	Frontotemporal_dementia_and/or_amyotrophic_lateral_sclerosis_1|Paget_disease_of_bone_2,_early-onset|SQSTM1-related_condition	F	ROMS	20-29	40-49	NA	2
120	No	Heterozygous	0/1	14:23321490:G:GGCA	inframe_insertion	PABPN1	1323406	Pathogenic	Oculopharyngeal_muscular_dystrophy	M	ROMS	20-29	40-49	NA	4
121	No	Heterozygous	0/1	15:89321007:T:G	missense_variant	POLG	279961	Pathogenic/Likely_pathogenic	POLG-Related_Spectrum_Disorders|Progressive_sclerosing_poliodystrophy|Mitochondrial_DNA_depletion_syndrome_4b|Tip-toe_gait|not_provided|Mitochondrial_DNA_depletion_syndrome_1|Sensory_ataxic_neuropathy,_dysarthria,_and_ophthalmoparesis|Progressive_external_ophthalmoplegia_with_mitochondrial_DNA_deletions,_autosomal_dominant_1|Progressive_external_ophthalmoplegia_with_mitochondrial_DNA_deletions,_a…	F	ROMS	30-39	50-59	NA	4
122	No	Heterozygous	0/1	12:6578036:T:C	missense_variant	CHD4	982181	Likely_pathogenic	Moyamoya_angiopathy_with_developmental_delay	F	POMS	50-60	60-69	NA	6
123	No	Homozygous	1/1	16:89546737:C:T	missense_variant	SPG7	42016	Conflicting_interpretations_of_pathogenicity	Sensorimotor_neuropathy|Spastic_ataxia|Optic_nerve_hypoplasia|Spastic_Paraplegia,_Recessive|SPG7-related_condition|Inborn_genetic_diseases|Frontotemporal_dementia_and/or_amyotrophic_lateral_sclerosis_2|not_provided|Hereditary_spastic_paraplegia|Hereditary_spastic_paraplegia_7|Dysarthria|Spastic_paraparesis|Gait_ataxia|Cerebral_cortical_atrophy|Intellectual_disability	M	ROMS	40-49	60-69	NA	7
124	Yes	Heterozygous	0/1	16:31185031:G:A	missense_variant	FUS	29708	Pathogenic	Amyotrophic_lateral_sclerosis_type_6	F	ROMS	30-39	30-39	NA	4
125	No	Heterozygous	0/1	14:23321490:G:GGCA	inframe_insertion	PABPN1	1323406	Pathogenic	Oculopharyngeal_muscular_dystrophy	F	ROMS	50-60	50-59	NA	3
126	No	Heterozygous	0/1	16:29813694:G:GC	frameshift_variant	PRRT2	65758	Pathogenic/Likely_pathogenic	Inborn_genetic_diseases|not_provided|PRRT2-Related_Disorders|Seizures,_benign_familial_infantile,_2|Episodic_kinesigenic_dyskinesia_1|Infantile_convulsions_and_choreoathetosis|Self-limited_familial_infantile_epilepsy|PRRT2-related_disorder|Seizure|PRRT2_insufficiency|PRRT2-Associated_Paroxysmal_Movement_Disorders|Episodic_kinesigenic_dyskinesia|Paroxysmal_nonkinesigenic_dyskinesia_1|Neurodevelopm…	F	ROMS	20-29	40-49	NA	6.5
127	No	Heterozygous	0/1	5:179836445:C:T	missense_variant	SQSTM1	8108	Conflicting_interpretations_of_pathogenicity	Paget_disease_of_bone_2,_early-onset|Frontotemporal_dementia_and/or_amyotrophic_lateral_sclerosis_1|Spastic_paraplegia-Paget_disease_of_bone_syndrome|Frontotemporal_dementia_and/or_amyotrophic_lateral_sclerosis_3|Paget_disease_of_bone_3|not_provided|Amyotrophic_lateral_sclerosis	M	ROMS	30-39	30-39	NA	8
128	No	Heterozygous	0/1	17:42541074:C:T	stop_gained	NAGLU	1562	Pathogenic/Likely_pathogenic	Charcot-Marie-Tooth_disease_axonal_type_2V|Mucopolysaccharidosis,_MPS-III-B|Mucopolysaccharidosis|not_provided	F	ROMS	40-49	50-59	NA	5
129	No	Heterozygous	0/1	1:21577499:G:A	non_coding_transcript_exon_variant	ALPL	844755	Pathogenic/Likely_pathogenic	Childhood_hypophosphatasia|Infantile_hypophosphatasia|Adult_hypophosphatasia|not_provided|ALPL-related_condition	F	ROMS	20-29	40-49	NA	6.5
129	No	Heterozygous	0/1	23:49075431:C:T	missense_variant	WDR45	546333	Likely_pathogenic	not_provided	F	ROMS	20-29	40-49	NA	6.5
130	No	Heterozygous	0/1	15:42401754:C:T	missense_variant	CAPN3	166790	Pathogenic/Likely_pathogenic	Muscular_dystrophy,_limb-girdle,_autosomal_dominant_4|CAPN3-related_condition|Autosomal_recessive_limb-girdle_muscular_dystrophy_type_2A|CAPN3-Related_Disorders|not_provided	F	ROMS	40-49	50-59	NA	2
131	Yes	Heterozygous	0/1	19:15185593:G:A	missense_variant	NOTCH3	1676246	Conflicting interpretations of pathogenicity	Cerebral arteriopathy, autosomal dominant, with subcortical infarcts and leukoencephalopathy, type 1	M	ROMS	40-49	50-59	NA	1.5
132	No	Heterozygous	0/1	7:143351678:C:T	stop_gained	CLCN1	17545	Pathogenic/Likely_pathogenic	Myopathy|EMG:_myopathic_abnormalities|Congenital_myotonia,_autosomal_dominant_form|Congenital_myotonia,_autosomal_recessive_form|not_provided|Batten-Turner_congenital_myopathy|Cerebral_palsy|Tip-toe_gait|Abnormality_of_the_musculature	F	ROMS	30-39	40-49	NA	2
133	No	Heterozygous	0/1	19:38496466:C:T	stop_gained	RYR1	159856	Pathogenic/Likely_pathogenic	King_Denborough_syndrome|Congenital_multicore_myopathy_with_external_ophthalmoplegia|Malignant_hyperthermia,_susceptibility_to,_1|Central_core_myopathy|Congenital_myopathy_with_fiber_type_disproportion|RYR1-Related_Disorders|Neuromuscular_disease|Multi-minicore_disease_and_atypical_periodic_paralysis|not_provided|Hydrops_fetalis	F	ROMS	30-39	50-59	NA	6
134	No	Heterozygous	0/1	5:179836445:C:T	missense_variant	SQSTM1	8108	Conflicting_interpretations_of_pathogenicity	Paget_disease_of_bone_2,_early-onset|Frontotemporal_dementia_and/or_amyotrophic_lateral_sclerosis_1|Spastic_paraplegia-Paget_disease_of_bone_syndrome|Frontotemporal_dementia_and/or_amyotrophic_lateral_sclerosis_3|Paget_disease_of_bone_3|not_provided|Amyotrophic_lateral_sclerosis	F	ROMS	< 20	20-29	NA	3
135	No	Heterozygous	0/1	14:23321490:G:GGCA	inframe_insertion	PABPN1	1323406	Pathogenic	Oculopharyngeal_muscular_dystrophy	F	ROMS	20-29	20-29	NA	2
136	No	Compound Heterozygous	0/1	17:80104542:T:G	splice_polypyrimidine_tract_variant,intron_variant	GAA	4027	Pathogenic	GAA-related_condition|Cardiovascular_phenotype|Inborn_genetic_diseases|Glycogen_storage_disease_due_to_acid_maltase_deficiency,_late-onset|not_provided|Glycogen_storage_disease,_type_IV|Myopathy|Glycogen_storage_disease_II,_adult_form|Glycogen_storage_disease,_type_II	M	ROMS	40-49	50-59	NA	6.5
136	No	Compound Heterozygous	0/1	17:80104704:C:T	stop_gained	GAA	426593	Pathogenic	Glycogen_storage_disease,_type_II|not_provided	M	ROMS	40-49	50-59	NA	6.5
137	No	Homozygous	1/1	3:15645186:G:C	missense_variant	BTD	1900	Conflicting_interpretations_of_pathogenicity	Inborn_genetic_diseases|not_provided|Biotinidase_deficiency	F	ROMS	30-39	70-85	NA	6.5
138	No	Heterozygous	0/1	9:127829686:C:T	splice_donor_variant	ENG	265370	Pathogenic	Telangiectasia,_hereditary_hemorrhagic,_type_1|Cardiovascular_phenotype|not_provided|Hereditary_hemorrhagic_telangiectasia	M	ROMS	40-49	50-59	NA	2
139	Yes	Heterozygous	0/1	1:201083321:G:A	stop_gained,splice_region_variant	CACNA1S	1452647	Pathogenic/Likely_pathogenic	Hypokalemic periodic paralysis, type 1; Malignant hyperthermia, susceptibility to, 5	F	ROMS	30-39	30-39	NA	1
140	Yes	Heterozygous	0/1	10:87933165:T:C	missense_variant	PTEN	183726	Pathogenic/Likely_pathogenic	Cowden_syndrome|Mediastinal_germ_cell_tumor|Acute_megakaryocytic_leukemia|Hereditary_cancer-predisposing_syndrome|PTEN_hamartoma_tumor_syndrome|Neoplasm_of_ovary|not_provided|Cowden_syndrome_1|Glioma_susceptibility_2	F	ROMS	30-39	30-39	NA	0
140	Yes	Compound Heterozygous	0/1	3:15644326:G:A	missense_variant	BTD	38290	Pathogenic	not_provided|Biotinidase_deficiency	F	ROMS	30-39	30-39	NA	0
140	Yes	Compound Heterozygous	0/1	3:15645186:G:C	missense_variant	BTD	1900	Conflicting_interpretations_of_pathogenicity	Inborn_genetic_diseases|not_provided|Biotinidase_deficiency	F	ROMS	30-39	30-39	NA	0
141	No	Heterozygous	0/1	5:179836501:G:A	missense_variant	SQSTM1	1458052	Pathogenic/Likely_pathogenic	Frontotemporal_dementia_and/or_amyotrophic_lateral_sclerosis_1|Paget_disease_of_bone_2,_early-onset|Frontotemporal_dementia_and/or_amyotrophic_lateral_sclerosis_3|Myopathy,_distal,_with_rimmed_vacuoles	F	ROMS	40-49	40-49	NA	0
142	No	Heterozygous	0/1	7:143351678:C:T	stop_gained	CLCN1	17545	Pathogenic/Likely_pathogenic	Myopathy|EMG:_myopathic_abnormalities|Congenital_myotonia,_autosomal_dominant_form|Congenital_myotonia,_autosomal_recessive_form|not_provided|Batten-Turner_congenital_myopathy|Cerebral_palsy|Tip-toe_gait|Abnormality_of_the_musculature	F	ROMS	30-39	50-59	NA	6.5
143	No	Heterozygous	0/1	1:155235843:T:C	missense_variant,splice_region_variant	GBA1	4290	Pathogenic/Likely_pathogenic|risk_factor	Inborn_genetic_diseases|Parkinson_disease,_late-onset|Gaucher_disease_perinatal_lethal|Gaucher_disease_type_I|Gaucher_disease_type_II|Gaucher_disease_type_III|Gaucher_disease-ophthalmoplegia-cardiovascular_calcification_syndrome|Lewy_body_dementia|not_provided|Parkinson_disease|Gaucher_disease|Dementia,_Lewy_body,_susceptibility_to|Abnormal_bleeding|Thrombocytopenia|Akinesia|Rigidity	F	ROMS	30-39	40-49	NA	2
144	Yes	Heterozygous	0/1	5:149027763:C:T	3_prime_UTR_variant,NMD_transcript_variant	SH3TC2	21689	Pathogenic/Likely_pathogenic	Charcot-Marie-Tooth_disease_type_4C|Susceptibility_to_mononeuropathy_of_the_median_nerve,_mild|Charcot-Marie-Tooth_disease|Charcot-Marie-Tooth_disease_type_4	F	ROMS	20-29	50-59	NA	3
145	Yes	Heterozygous	0/1	18:12351097:G:A	missense_variant	AFG3L2	427103	Likely_pathogenic	not_provided	F	ROMS	20-29	30-39	NA	3
146	No	Heterozygous	0/1	5:179836445:C:T	missense_variant	SQSTM1	8108	Conflicting_interpretations_of_pathogenicity	Paget_disease_of_bone_2,_early-onset|Frontotemporal_dementia_and/or_amyotrophic_lateral_sclerosis_1|Spastic_paraplegia-Paget_disease_of_bone_syndrome|Frontotemporal_dementia_and/or_amyotrophic_lateral_sclerosis_3|Paget_disease_of_bone_3|not_provided|Amyotrophic_lateral_sclerosis	F	ROMS	20-29	50-59	NA	5.5
147	No	Homozygous	1/1	3:15645186:G:C	missense_variant	BTD	1900	Conflicting_interpretations_of_pathogenicity	Inborn_genetic_diseases|not_provided|Biotinidase_deficiency	F	ROMS	30-39	40-49	NA	3.5
148	Yes	Heterozygous	0/1	11:111908948:GA:G	frameshift_variant	CRYAB	38963	Pathogenic/Likely_pathogenic	Dilated_cardiomyopathy_1II|Myofibrillar_myopathy_2|Cataract_16_multiple_types|Fatal_infantile_hypertonic_myofibrillar_myopathy|not_provided	F	ROMS	20-29	50-59	NA	8.5
149	No	Heterozygous	0/1	5:179836445:C:T	missense_variant	SQSTM1	8108	Conflicting_interpretations_of_pathogenicity	Paget_disease_of_bone_2,_early-onset|Frontotemporal_dementia_and/or_amyotrophic_lateral_sclerosis_1|Spastic_paraplegia-Paget_disease_of_bone_syndrome|Frontotemporal_dementia_and/or_amyotrophic_lateral_sclerosis_3|Paget_disease_of_bone_3|not_provided|Amyotrophic_lateral_sclerosis	F	ROMS	20-29	50-59	NA	3
150	Yes	Heterozygous	0/1	5:149027763:C:T	3_prime_UTR_variant,NMD_transcript_variant	SH3TC2	21689	Pathogenic/Likely_pathogenic	Charcot-Marie-Tooth_disease_type_4C|Susceptibility_to_mononeuropathy_of_the_median_nerve,_mild|Charcot-Marie-Tooth_disease|Charcot-Marie-Tooth_disease_type_4	F	ROMS	40-49	50-59	NA	3
151	No	Homozygous	1/1	3:15645186:G:C	missense_variant	BTD	1900	Conflicting_interpretations_of_pathogenicity	Inborn_genetic_diseases|not_provided|Biotinidase_deficiency	F	ROMS	40-49	50-59	NA	3
152	No	Heterozygous	0/1	19:38496466:C:T	stop_gained	RYR1	159856	Pathogenic/Likely_pathogenic	King_Denborough_syndrome|Congenital_multicore_myopathy_with_external_ophthalmoplegia|Malignant_hyperthermia,_susceptibility_to,_1|Central_core_myopathy|Congenital_myopathy_with_fiber_type_disproportion|RYR1-Related_Disorders|Neuromuscular_disease|Multi-minicore_disease_and_atypical_periodic_paralysis|not_provided|Hydrops_fetalis	F	ROMS	NA	40-49	NA	3
153	No	Heterozygous	0/1	5:179836445:C:T	missense_variant	SQSTM1	8108	Conflicting_interpretations_of_pathogenicity	Paget_disease_of_bone_2,_early-onset|Frontotemporal_dementia_and/or_amyotrophic_lateral_sclerosis_1|Spastic_paraplegia-Paget_disease_of_bone_syndrome|Frontotemporal_dementia_and/or_amyotrophic_lateral_sclerosis_3|Paget_disease_of_bone_3|not_provided|Amyotrophic_lateral_sclerosis	M	POMS	40-49	40-49	NA	2.5
154	No	Heterozygous	0/1	7:143351678:C:T	stop_gained	CLCN1	17545	Pathogenic/Likely_pathogenic	Myopathy|EMG:_myopathic_abnormalities|Congenital_myotonia,_autosomal_dominant_form|Congenital_myotonia,_autosomal_recessive_form|not_provided|Batten-Turner_congenital_myopathy|Cerebral_palsy|Tip-toe_gait|Abnormality_of_the_musculature	M	POMS	20-29	60-69	NA	6.5
155	No	Heterozygous	0/1	1:12009641:C:T	missense_variant	MFN2	2280	Pathogenic/Likely_pathogenic	Hereditary_motor_and_sensory_neuropathy_with_optic_atrophy|Charcot-Marie-Tooth_disease,_type_2A|Charcot-Marie-Tooth_disease,_axonal,_autosomal_recessive,_type_2a2b%3B|Neuropathy,_hereditary_motor_and_sensory,_type_6A|Charcot-Marie-Tooth_disease_type_2A2|MFN2-Related_Disorders|MFN2-related_condition|Multiple_symmetric_lipomatosis|Inborn_genetic_diseases|Charcot-Marie-Tooth_disease_type_2|Charcot-M…	F	POMS	40-49	50-59	NA	3.5
156	No	Heterozygous	0/1	1:155235843:T:C	missense_variant,splice_region_variant	GBA1	4290	Pathogenic/Likely_pathogenic|risk_factor	Inborn_genetic_diseases|Parkinson_disease,_late-onset|Gaucher_disease_perinatal_lethal|Gaucher_disease_type_I|Gaucher_disease_type_II|Gaucher_disease_type_III|Gaucher_disease-ophthalmoplegia-cardiovascular_calcification_syndrome|Lewy_body_dementia|not_provided|Parkinson_disease|Gaucher_disease|Dementia,_Lewy_body,_susceptibility_to|Abnormal_bleeding|Thrombocytopenia|Akinesia|Rigidity	F	ROMS	40-49	40-49	NA	0
157	No	Heterozygous	0/1	1:155238174:C:T	missense_variant	GBA1	93459	Pathogenic/Likely_pathogenic	Gaucher_disease-ophthalmoplegia-cardiovascular_calcification_syndrome|Gaucher_disease_type_I|Gaucher_disease_type_II|Gaucher_disease_type_III|not_provided|Gaucher_disease|Parkinson_disease,_late-onset	F	ROMS	< 20	20-29	NA	3.5
158	No	Heterozygous	0/1	19:38457545:C:T	missense_variant	RYR1	12964	Pathogenic|drug_response	RYR1-related_condition|RYR1-Related_Disorders|Congenital_multicore_myopathy_with_external_ophthalmoplegia|King_Denborough_syndrome|Central_core_myopathy|Congenital_myopathy_with_fiber_type_disproportion|Malignant_hyperthermia,_susceptibility_to,_1|Malignant_hyperthermia_of_anesthesia|Inborn_genetic_diseases|not_provided|succinylcholine_response_-_Toxicity|sevoflurane_response_-_Toxicity|methoxyfl…	F	ROMS	30-39	30-39	NA	2.5
159	No	Heterozygous	0/1	1:12009641:C:T	missense_variant	MFN2	2280	Pathogenic/Likely_pathogenic	Hereditary_motor_and_sensory_neuropathy_with_optic_atrophy|Charcot-Marie-Tooth_disease,_type_2A|Charcot-Marie-Tooth_disease,_axonal,_autosomal_recessive,_type_2a2b%3B|Neuropathy,_hereditary_motor_and_sensory,_type_6A|Charcot-Marie-Tooth_disease_type_2A2|MFN2-Related_Disorders|MFN2-related_condition|Multiple_symmetric_lipomatosis|Inborn_genetic_diseases|Charcot-Marie-Tooth_disease_type_2|Charcot-M…	F	ROMS	< 20	40-49	NA	6
160	No	Heterozygous	0/1	15:89321007:T:G	missense_variant	POLG	279961	Pathogenic/Likely_pathogenic	POLG-Related_Spectrum_Disorders|Progressive_sclerosing_poliodystrophy|Mitochondrial_DNA_depletion_syndrome_4b|Tip-toe_gait|not_provided|Mitochondrial_DNA_depletion_syndrome_1|Sensory_ataxic_neuropathy,_dysarthria,_and_ophthalmoparesis|Progressive_external_ophthalmoplegia_with_mitochondrial_DNA_deletions,_autosomal_dominant_1|Progressive_external_ophthalmoplegia_with_mitochondrial_DNA_deletions,_a…	F	ROMS	20-29	40-49	NA	3
161	Yes	Heterozygous	0/1	21:46132064:C:T	stop_gained	COL6A2	476471	Pathogenic	Bethlem_myopathy_1	M	ROMS	20-29	30-39	NA	3
162	No	Heterozygous	0/1	1:12009641:C:T	missense_variant	MFN2	2280	Pathogenic/Likely_pathogenic	Hereditary_motor_and_sensory_neuropathy_with_optic_atrophy|Charcot-Marie-Tooth_disease,_type_2A|Charcot-Marie-Tooth_disease,_axonal,_autosomal_recessive,_type_2a2b%3B|Neuropathy,_hereditary_motor_and_sensory,_type_6A|Charcot-Marie-Tooth_disease_type_2A2|MFN2-Related_Disorders|MFN2-related_condition|Multiple_symmetric_lipomatosis|Inborn_genetic_diseases|Charcot-Marie-Tooth_disease_type_2|Charcot-M…	F	ROMS	20-29	20-29	NA	2
163	Yes	Heterozygous	0/1	2:166286371:G:A	stop_gained	SCN9A	843626	Pathogenic	not_provided|Neuropathy,_hereditary_sensory_and_autonomic,_type_2A|Generalized_epilepsy_with_febrile_seizures_plus,_type_7	M	ROMS	< 20	30-39	NA	8
164	Yes	Heterozygous	0/1	19:15192218:G:A	missense_variant	NOTCH3	447846	Pathogenic	Cerebral arteriopathy, autosomal dominant, with subcortical infarcts and leukoencephalopathy, type 1	M	ROMS	< 20	50-59	NA	6.5
165	Yes	Heterozygous	0/1	14:23422291:C:A	missense_variant	MYH7	42948	Likely_pathogenic	Dilated_cardiomyopathy_1S|Hypertrophic_cardiomyopathy_1|Myopathy,_myosin_storage,_autosomal_recessive|Congenital_myopathy_with_fiber_type_disproportion|Myosin_storage_myopathy|MYH7-related_skeletal_myopathy|Cardiovascular_phenotype|not_provided|Cardiomyopathy|Hypertrophic_cardiomyopathy	F	ROMS	20-29	40-49	NA	2.5
166	No	Heterozygous	0/1	2:178613158:TA:T	splice_donor_variant	TTN	179411	Pathogenic	TTN-related_condition|Myopathy,_myofibrillar,_9,_with_early_respiratory_failure|Primary_dilated_cardiomyopathy|Tibial_muscular_dystrophy|Autosomal_recessive_limb-girdle_muscular_dystrophy_type_2J|Dilated_cardiomyopathy_1G|Cardiovascular_phenotype|Inborn_genetic_diseases|Hypertrophic_cardiomyopathy_9|Early-onset_myopathy_with_fatal_cardiomyopathy|not_provided|Cardiomyopathy	F	POMS	30-39	50-59	NA	6

## Sheet: Table_S6
Table S6. SKATO results of gene-based associations tests with MS
CHR	POS	GENE	N	N_CASES	N_CONTROLS	CHISQ	P	FDR	MS_GROUP
23	154348890	FLNA	3058	421	2637	9.91332	0.00164085	0.99659	POMS
8	1771107	CLN8	5388	2751	2637	9.54013	0.00201025	0.968882	ROMS
23	15822802	AP1S2	5809	3172	2637	9.41636	0.0021506	0.997998	MS
8	1771107	CLN8	5809	3172	2637	9.20801	0.00240957	0.997998	MS
16	57447491	COQ9	5388	2751	2637	9.17923	0.00244777	0.968882	ROMS
1	244835629	COX20	5388	2751	2637	8.97636	0.00273495	0.968882	ROMS
19	3885793	ATCAY	5809	3172	2637	8.89353	0.0028618	0.997998	MS
1	35882817	AGO1	5809	3172	2637	8.83247	0.00295917	0.997998	MS
19	3885793	ATCAY	5388	2751	2637	8.76736	0.00306669	0.968882	ROMS
16	31180124	FUS	5809	3172	2637	8.76309	0.0030739	0.997998	MS
16	31180124	FUS	5388	2751	2637	8.51761	0.00351722	0.968882	ROMS
3	180912620	FXR1	5388	2751	2637	8.30072	0.00396296	0.968882	ROMS
5	114361126	KCNN2	5809	3172	2637	8.11035	0.00440129	0.997998	MS
23	153688580	SLC6A8	5388	2751	2637	7.99127	0.00470035	0.968882	ROMS
23	15822802	AP1S2	5388	2751	2637	7.9865	0.0047127	0.968882	ROMS
11	93784623	MED17	3058	421	2637	7.91167	0.00491168	0.99659	POMS
1	244835629	COX20	5809	3172	2637	7.83765	0.00511694	0.997998	MS
7	30014811	FKBP14	5388	2751	2637	7.79455	0.00524035	0.968882	ROMS
3	180912620	FXR1	5809	3172	2637	7.69944	0.00552383	0.997998	MS
20	57561418	PCK1	3058	421	2637	7.67501	0.00559912	0.99659	POMS
7	92487499	PEX1	5388	2751	2637	7.53991	0.00603476	0.996799	ROMS
6	30712657	TUBB	5809	3172	2637	7.06103	0.00787789	0.997998	MS
5	114361126	KCNN2	5388	2751	2637	7.02838	0.00802287	0.996799	ROMS
8	11802757	FDFT1	3058	421	2637	6.98455	0.00822167	0.99659	POMS
7	30014811	FKBP14	5809	3172	2637	6.89351	0.00865087	0.997998	MS
10	102502501	SUFU	5388	2751	2637	6.66699	0.00982155	0.996799	ROMS
16	87888203	CA5A	3058	421	2637	6.66364	0.00983988	0.99659	POMS
1	35882817	AGO1	5388	2751	2637	6.59746	0.0102125	0.996799	ROMS
17	80201837	SGSH	3058	421	2637	6.58849	0.0102641	0.99659	POMS
3	183015445	MCCC1	5809	3172	2637	6.57794	0.010325	0.997998	MS
1	173715971	KLHL20	5809	3172	2637	6.55805	0.0104412	0.997998	MS
16	68310505	PRMT7	5809	3172	2637	6.51254	0.0107117	0.997998	MS
15	51448998	DMXL2	3058	421	2637	6.43376	0.0111972	0.99659	POMS
14	50531946	ATL1	5388	2751	2637	6.42372	0.0112606	0.996799	ROMS
7	12214816	TMEM106B	3058	421	2637	6.41178	0.0113365	0.99659	POMS
7	141739149	SSBP1	5388	2751	2637	6.34097	0.011798	0.996799	ROMS
15	74890030	MPI	3058	421	2637	6.3319	0.0118585	0.99659	POMS
2	79651615	CTNNA2	5809	3172	2637	6.29718	0.0120929	0.997998	MS
1	26432960	DHDDS	5809	3172	2637	6.25192	0.0124059	0.997998	MS
8	37762595	PLPBP	5809	3172	2637	6.21494	0.0126678	0.997998	MS
15	43866183	FRMD5	3058	421	2637	6.08793	0.013611	0.99659	POMS
1	26432960	DHDDS	5388	2751	2637	6.03528	0.0140226	0.996799	ROMS
6	31772965	VARS1	5388	2751	2637	6.02546	0.014101	0.996799	ROMS
7	141555483	AGK	5388	2751	2637	6.00128	0.0142955	0.996799	ROMS
23	153688580	SLC6A8	5809	3172	2637	5.99657	0.0143338	0.997998	MS
1	1512312	ATAD3A	5388	2751	2637	5.95483	0.0146771	0.996799	ROMS
1	231239008	GNPAT	5388	2751	2637	5.93504	0.0148426	0.996799	ROMS
15	60497534	RORA	3058	421	2637	5.88459	0.0152739	0.99659	POMS
7	141739149	SSBP1	5809	3172	2637	5.86312	0.0154614	0.997998	MS
7	141555483	AGK	5809	3172	2637	5.81114	0.015925	0.997998	MS
16	68310505	PRMT7	5388	2751	2637	5.77043	0.0162978	0.996799	ROMS
17	42679572	CNTNAP1	5388	2751	2637	5.74341	0.0165508	0.996799	ROMS
4	55346421	SRD5A3	5388	2751	2637	5.7233	0.0167413	0.996799	ROMS
5	140639595	NDUFA2	3058	421	2637	5.66793	0.0172779	0.99659	POMS
19	3523021	FZR1	5809	3172	2637	5.66055	0.0173508	0.997998	MS
6	39896814	MOCS1	5809	3172	2637	5.6459	0.017496	0.997998	MS
1	181413243	CACNA1E	3058	421	2637	5.6095	0.0178632	0.99659	POMS
8	11802757	FDFT1	5809	3172	2637	5.59945	0.0179659	0.997998	MS
16	57447491	COQ9	5809	3172	2637	5.54795	0.0185025	0.997998	MS
4	73069409	ANKRD17	3058	421	2637	5.54182	0.0185674	0.99659	POMS
8	37762595	PLPBP	5388	2751	2637	5.53587	0.0186303	0.996799	ROMS
6	30712657	TUBB	5388	2751	2637	5.52634	0.0187323	0.996799	ROMS
5	53098619	MOCS2	5388	2751	2637	5.48351	0.0191969	0.996799	ROMS
3	120628488	HGD	5388	2751	2637	5.48193	0.0192141	0.996799	ROMS
17	82748858	TBCD	5809	3172	2637	5.47173	0.0193264	0.997998	MS
1	231239008	GNPAT	5809	3172	2637	5.43366	0.0197524	0.997998	MS
7	92487499	PEX1	5809	3172	2637	5.42131	0.0198925	0.997998	MS
19	3523021	FZR1	5388	2751	2637	5.39455	0.0201999	0.996799	ROMS
20	49372999	KCNB1	5388	2751	2637	5.37493	0.0204282	0.996799	ROMS
16	87888203	CA5A	5809	3172	2637	5.37474	0.0204305	0.997998	MS
14	20447478	OSGEP	5809	3172	2637	5.36316	0.0205665	0.997998	MS
14	20447478	OSGEP	5388	2751	2637	5.35413	0.0206733	0.996799	ROMS
20	45886438	CTSA	5388	2751	2637	5.32033	0.021078	0.996799	ROMS
1	173715971	KLHL20	5388	2751	2637	5.28607	0.0214966	0.996799	ROMS
14	23319762	PABPN1	5809	3172	2637	5.26964	0.0217005	0.997998	MS
5	16474986	RETREG1	5388	2751	2637	5.25362	0.0219013	0.996799	ROMS
3	9930051	CRELD1	3058	421	2637	5.2245	0.022271	0.99659	POMS
20	49372999	KCNB1	5809	3172	2637	5.20535	0.0225175	0.997998	MS
2	79651615	CTNNA2	5388	2751	2637	5.20384	0.0225372	0.996799	ROMS
4	102261883	SLC39A8	5388	2751	2637	5.19864	0.0226048	0.996799	ROMS
18	79679970	CTDP1	5809	3172	2637	5.18547	0.0227767	0.997998	MS
20	57561418	PCK1	5809	3172	2637	5.11287	0.0237493	0.997998	MS
17	82748858	TBCD	5388	2751	2637	5.09701	0.0239673	0.996799	ROMS
4	55346421	SRD5A3	5809	3172	2637	5.09215	0.0240342	0.997998	MS
11	45805321	SLC35C1	5388	2751	2637	5.06504	0.0244129	0.996799	ROMS
6	39896814	MOCS1	5388	2751	2637	5.03681	0.0248142	0.996799	ROMS
9	33113555	B4GALT1	5388	2751	2637	5.01372	0.0251472	0.996799	ROMS
14	50531946	ATL1	5809	3172	2637	4.97289	0.0257478	0.997998	MS
6	31772965	VARS1	5809	3172	2637	4.96846	0.0258137	0.997998	MS
3	180984665	DNAJC19	3058	421	2637	4.93486	0.0263202	0.99659	POMS
11	45805321	SLC35C1	5809	3172	2637	4.9344	0.0263275	0.997998	MS
3	183015445	MCCC1	5388	2751	2637	4.93065	0.0263846	0.996799	ROMS
8	20197360	ATP6V1B2	3058	421	2637	4.89072	0.0270016	0.99659	POMS
4	102261883	SLC39A8	5809	3172	2637	4.88482	0.0270938	0.997998	MS
4	146256411	SLC10A7	5809	3172	2637	4.87489	0.0272502	0.997998	MS
5	53098619	MOCS2	5809	3172	2637	4.86323	0.0274347	0.997998	MS
4	146256411	SLC10A7	5388	2751	2637	4.85841	0.0275119	0.996799	ROMS
20	45886438	CTSA	5809	3172	2637	4.80749	0.0283361	0.997998	MS
1	113895272	AP4B1	5388	2751	2637	4.78885	0.0286444	0.996799	ROMS
12	6919592	ATN1	5388	2751	2637	4.76892	0.0289781	0.996799	ROMS
3	42087262	TRAK1	3058	421	2637	4.76604	0.0290262	0.99659	POMS
6	30909474	VARS2	3058	421	2637	4.75806	0.0291615	0.99659	POMS
2	162267222	IFIH1	5388	2751	2637	4.75542	0.0292059	0.996799	ROMS
20	46560083	SLC13A3	5388	2751	2637	4.72813	0.0296729	0.996799	ROMS
14	54843302	GCH1	3058	421	2637	4.65383	0.0309842	0.99659	POMS
4	39500199	UGDH	5388	2751	2637	4.65021	0.0310499	0.996799	ROMS
22	24495361	UPB1	3058	421	2637	4.58159	0.0323169	0.99659	POMS
16	31109393	BCKDK	5809	3172	2637	4.57757	0.0323929	0.997998	MS
23	53192800	KDM5C	5809	3172	2637	4.57708	0.0324026	0.997998	MS
2	27200464	SLC5A6	5388	2751	2637	4.56782	0.0325777	0.996799	ROMS
14	31025880	AP4S1	5809	3172	2637	4.51928	0.0335151	0.997998	MS
9	33113555	B4GALT1	5809	3172	2637	4.51434	0.0336117	0.997998	MS
15	51448998	DMXL2	5809	3172	2637	4.5023	0.0338493	0.997998	MS
12	121839775	HPD	3058	421	2637	4.47588	0.0343764	0.99659	POMS
5	140639595	NDUFA2	5809	3172	2637	4.43959	0.0351148	0.997998	MS
10	3133228	PITRM1	5809	3172	2637	4.42179	0.035483	0.997998	MS
1	54852262	DHCR24	3058	421	2637	4.42156	0.0354879	0.99659	POMS
10	102502501	SUFU	5809	3172	2637	4.41724	0.0355771	0.997998	MS
10	16824979	CUBN	5809	3172	2637	4.40881	0.0357536	0.997998	MS
5	16474986	RETREG1	5809	3172	2637	4.40666	0.0357989	0.997998	MS
1	236686656	ACTN2	5388	2751	2637	4.39552	0.0360338	0.996799	ROMS
22	23782221	SMARCB1	5809	3172	2637	4.3614	0.0367621	0.997998	MS
19	40686974	COQ8B	5809	3172	2637	4.34937	0.0370229	0.997998	MS
19	42216700	ZNF526	5809	3172	2637	4.33158	0.0374111	0.997998	MS
17	80201837	SGSH	5809	3172	2637	4.3259	0.037537	0.997998	MS
11	57711978	TMX2	5809	3172	2637	4.32453	0.0375664	0.997998	MS
17	50346074	XYLT2	3058	421	2637	4.29013	0.0383345	0.99659	POMS
19	40686974	COQ8B	3058	421	2637	4.26692	0.0388615	0.99659	POMS
22	39570730	CACNA1I	5809	3172	2637	4.25567	0.0391192	0.997998	MS
19	38440788	RYR1	3058	421	2637	4.24989	0.0392527	0.99659	POMS
1	146018092	HJV	5809	3172	2637	4.2473	0.0393124	0.997998	MS
3	164982349	SI	3058	421	2637	4.23692	0.039554	0.99659	POMS
11	61392626	TMEM216	5388	2751	2637	4.23365	0.0396305	0.996799	ROMS
20	10639503	JAG1	5388	2751	2637	4.173	0.0410733	0.996799	ROMS
16	31109393	BCKDK	5388	2751	2637	4.1685	0.0411822	0.996799	ROMS
19	11575023	ACP5	5388	2751	2637	4.1611	0.0413628	0.996799	ROMS
3	3844640	SUMF1	3058	421	2637	4.15709	0.041461	0.99659	POMS
2	218265173	PNKD	5388	2751	2637	4.14919	0.0416543	0.996799	ROMS
12	57541327	KIF5A	5809	3172	2637	4.13191	0.0420814	0.997998	MS
16	87888203	CA5A	5388	2751	2637	4.12525	0.0422474	0.996799	ROMS
17	44207133	UBTF	3058	421	2637	4.12068	0.0423623	0.99659	POMS
4	3463277	DOK7	3058	421	2637	4.10987	0.0426334	0.99659	POMS
11	57711978	TMX2	5388	2751	2637	4.0997	0.0428904	0.996799	ROMS
18	23503594	NPC1	3058	421	2637	4.09215	0.0430824	0.99659	POMS
8	37762595	PLPBP	3058	421	2637	4.08509	0.0432633	0.99659	POMS
19	10713140	DNM2	5809	3172	2637	4.07957	0.043405	0.997998	MS
14	31025880	AP4S1	5388	2751	2637	4.06927	0.0436707	0.996799	ROMS
18	47156205	IER3IP1	5809	3172	2637	4.02262	0.0448942	0.997998	MS
12	56157480	SMARCC2	3058	421	2637	4.00825	0.0452783	0.99659	POMS
11	9780421	SBF2	5809	3172	2637	4.00679	0.0453179	0.997998	MS
4	165333370	MSMO1	5388	2751	2637	3.99705	0.0455795	0.996799	ROMS
8	43103558	POMK	5809	3172	2637	3.99229	0.0457088	0.997998	MS
14	93332795	UNC79	5388	2751	2637	3.9915	0.0457299	0.996799	ROMS
14	23319762	PABPN1	5388	2751	2637	3.98505	0.0459061	0.996799	ROMS
11	86302362	HIKESHI	5388	2751	2637	3.96606	0.0464259	0.996799	ROMS
17	42460845	ATP6V0A1	5809	3172	2637	3.96224	0.0465318	0.997998	MS
7	38726256	VPS41	3058	421	2637	3.96205	0.0465372	0.99659	POMS
4	165333370	MSMO1	5809	3172	2637	3.95891	0.0466241	0.997998	MS
17	4731413	MED11	5388	2751	2637	3.93314	0.0473435	0.996799	ROMS
17	42679572	CNTNAP1	5809	3172	2637	3.91975	0.0477221	0.997998	MS
12	6919592	ATN1	5809	3172	2637	3.8973	0.0483638	0.997998	MS
19	40465624	SPTBN4	3058	421	2637	3.87847	0.0489091	0.99659	POMS
16	70251111	AARS1	3058	421	2637	3.87188	0.0491021	0.99659	POMS
1	99851018	AGL	5809	3172	2637	3.87111	0.0491236	0.997998	MS
5	87268404	RASA1	3058	421	2637	3.84618	0.0498597	0.99659	POMS
2	170818516	GAD1	3058	421	2637	3.81475	0.0508031	0.99659	POMS
23	71533351	OGT	5809	3172	2637	3.80868	0.0509871	0.997998	MS
8	43103558	POMK	5388	2751	2637	3.79386	0.0514411	0.996799	ROMS
19	11575023	ACP5	5809	3172	2637	3.79183	0.0515039	0.997998	MS
23	71533351	OGT	5388	2751	2637	3.7778	0.0519362	0.996799	ROMS
11	74336693	PGM2L1	5388	2751	2637	3.76497	0.0523371	0.996799	ROMS
9	136496094	NOTCH1	3058	421	2637	3.75771	0.0525642	0.99659	POMS
5	88722720	MEF2C	5809	3172	2637	3.74783	0.0528762	0.997998	MS
11	17367087	KCNJ11	5809	3172	2637	3.74653	0.0529176	0.997998	MS
1	11989188	MFN2	5388	2751	2637	3.72951	0.0534589	0.996799	ROMS
14	35121943	PRORP	3058	421	2637	3.72341	0.053655	0.99659	POMS
1	99851018	AGL	5388	2751	2637	3.723	0.0536673	0.996799	ROMS
3	100713619	TFG	5388	2751	2637	3.69699	0.0545105	0.996799	ROMS
4	106046583	TBCK	3058	421	2637	3.69364	0.0546198	0.99659	POMS
17	76076631	EXOC7	5388	2751	2637	3.69016	0.0547344	0.996799	ROMS
19	10713140	DNM2	5388	2751	2637	3.68673	0.0548466	0.996799	ROMS
18	79679970	CTDP1	5388	2751	2637	3.67839	0.0551226	0.996799	ROMS
23	53192800	KDM5C	3058	421	2637	3.67761	0.055148	0.99659	POMS
1	236686656	ACTN2	5809	3172	2637	3.67428	0.0552586	0.997998	MS
10	95610226	ALDH18A1	3058	421	2637	3.6723	0.0553235	0.99659	POMS
3	11790435	TAMM41	3058	421	2637	3.66607	0.0555303	0.99659	POMS
23	77895440	COX7B	5809	3172	2637	3.65362	0.0559474	0.997998	MS
17	10516198	MYH2	5388	2751	2637	3.64787	0.056141	0.996799	ROMS
9	133636447	DBH	3058	421	2637	3.64333	0.0562937	0.99659	POMS
4	15475942	CC2D2A	5809	3172	2637	3.6167	0.0572018	0.997998	MS
2	79651615	CTNNA2	3058	421	2637	3.61093	0.0574011	0.99659	POMS
12	93678793	CRADD	3058	421	2637	3.61031	0.0574222	0.99659	POMS
10	103089690	NT5C2	5809	3172	2637	3.59965	0.057791	0.997998	MS
6	31662376	CSNK2B	5388	2751	2637	3.58548	0.0582868	0.996799	ROMS
21	31120400	TIAM1	3058	421	2637	3.5694	0.0588532	0.99659	POMS
10	3133228	PITRM1	5388	2751	2637	3.56537	0.058997	0.996799	ROMS
7	80135098	GNAI1	3058	421	2637	3.56051	0.0591698	0.99659	POMS
14	93332795	UNC79	5809	3172	2637	3.55318	0.059432	0.997998	MS
19	50475344	EMC10	5388	2751	2637	3.54877	0.0595895	0.996799	ROMS
20	46560083	SLC13A3	5809	3172	2637	3.54496	0.0597269	0.997998	MS
11	86302362	HIKESHI	5809	3172	2637	3.54245	0.0598164	0.997998	MS
17	35148262	UNC45B	5809	3172	2637	3.53868	0.0599529	0.997998	MS
23	63655634	ARHGEF9	5388	2751	2637	3.53423	0.0601146	0.996799	ROMS
12	56157480	SMARCC2	5809	3172	2637	3.53109	0.0602282	0.997998	MS
10	87754685	ATAD1	5809	3172	2637	3.52585	0.0604185	0.997998	MS
3	49412399	AMT	5388	2751	2637	3.51839	0.0606918	0.996799	ROMS
5	69504221	OCLN	5388	2751	2637	3.51765	0.0607184	0.996799	ROMS
6	106628830	QRSL1	5388	2751	2637	3.50131	0.0613211	0.996799	ROMS
11	15972915	SOX6	5809	3172	2637	3.49813	0.0614384	0.997998	MS
6	87472974	SLC35A1	3058	421	2637	3.49587	0.0615219	0.99659	POMS
10	16824979	CUBN	5388	2751	2637	3.4908	0.0617106	0.996799	ROMS
6	31772965	VARS1	3058	421	2637	3.47627	0.0622544	0.99659	POMS
4	73069409	ANKRD17	5809	3172	2637	3.46813	0.0625619	0.997998	MS
20	10639503	JAG1	5809	3172	2637	3.45677	0.0629941	0.997998	MS
6	73461948	MTO1	3058	421	2637	3.45484	0.0630667	0.99659	POMS
1	113895272	AP4B1	5809	3172	2637	3.44317	0.0635141	0.997998	MS
21	37065602	PIGP	5809	3172	2637	3.43092	0.0639867	0.997998	MS
19	42216700	ZNF526	5388	2751	2637	3.41096	0.0647649	0.996799	ROMS
6	44134462	TMEM63B	5388	2751	2637	3.40222	0.0651088	0.996799	ROMS
15	41387470	NDUFAF1	3058	421	2637	3.39715	0.06531	0.99659	POMS
5	111224403	CAMK4	5809	3172	2637	3.38629	0.06574	0.997998	MS
11	119015022	TRAPPC4	3058	421	2637	3.37522	0.0661835	0.99659	POMS
9	137877898	CACNA1B	5388	2751	2637	3.36978	0.0664034	0.996799	ROMS
13	100089203	PCCA	3058	421	2637	3.3575	0.0668991	0.99659	POMS
11	85626618	TMEM126B	5388	2751	2637	3.35714	0.0669145	0.996799	ROMS
1	155235096	GBA1	3058	421	2637	3.35252	0.0671027	0.99659	POMS
19	36054135	WDR62	3058	421	2637	3.3459	0.0673721	0.99659	POMS
1	184694095	EDEM3	5809	3172	2637	3.34441	0.0674342	0.997998	MS
23	63655634	ARHGEF9	5809	3172	2637	3.33271	0.0679157	0.997998	MS
6	5260657	FARS2	3058	421	2637	3.33067	0.0679986	0.99659	POMS
6	54018957	MLIP	5388	2751	2637	3.32238	0.0683424	0.996799	ROMS
22	23782221	SMARCB1	5388	2751	2637	3.31924	0.0684731	0.996799	ROMS
6	156777818	ARID1B	5388	2751	2637	3.31896	0.0684857	0.996799	ROMS
16	56362938	AMFR	5809	3172	2637	3.31188	0.0687812	0.997998	MS
5	114361126	KCNN2	3058	421	2637	3.3078	0.0689525	0.99659	POMS
3	9930051	CRELD1	5809	3172	2637	3.30418	0.0691035	0.997998	MS
8	94892829	NDUFAF6	5809	3172	2637	3.30283	0.0691608	0.997998	MS
5	156344516	SGCD	5388	2751	2637	3.29942	0.0693043	0.996799	ROMS
20	18510836	SEC23B	5809	3172	2637	3.29512	0.0694864	0.997998	MS
12	121626720	ORAI1	3058	421	2637	3.29231	0.0696049	0.99659	POMS
1	156081454	LMNA	5388	2751	2637	3.27468	0.0703558	0.996799	ROMS
11	64742009	PYGM	5388	2751	2637	3.27248	0.0704515	0.996799	ROMS
22	19523608	CLDN5	3058	421	2637	3.26117	0.0709382	0.99659	POMS
23	101391015	GLA	5388	2751	2637	3.26049	0.0709676	0.996799	ROMS
1	21554001	ALPL	5388	2751	2637	3.23252	0.0721888	0.996799	ROMS
11	66843445	PC	5809	3172	2637	3.23085	0.0722637	0.997998	MS
1	228145516	GJC2	5388	2751	2637	3.22651	0.0724553	0.996799	ROMS
2	170818516	GAD1	5809	3172	2637	3.21965	0.0727595	0.997998	MS
11	61392626	TMEM216	5809	3172	2637	3.20877	0.0732453	0.997998	MS
3	185917627	TRA2B	3058	421	2637	3.20783	0.0732858	0.99659	POMS
10	102918388	CNNM2	5388	2751	2637	3.19885	0.0736902	0.996799	ROMS
1	145906393	PEX11B	5809	3172	2637	3.19615	0.0738125	0.997998	MS
16	47459190	PHKB	5809	3172	2637	3.18528	0.0743036	0.997998	MS
23	7148038	STS	5809	3172	2637	3.17076	0.074967	0.997998	MS
3	25719504	NGLY1	3058	421	2637	3.16731	0.075126	0.99659	POMS
18	47156205	IER3IP1	5388	2751	2637	3.16508	0.0752281	0.996799	ROMS
4	15475942	CC2D2A	5388	2751	2637	3.15914	0.0755023	0.996799	ROMS
19	33387412	PEPD	5809	3172	2637	3.15854	0.0755301	0.997998	MS
4	155696877	GUCY1A1	5388	2751	2637	3.15531	0.0756798	0.996799	ROMS
5	177595351	B4GALT7	5388	2751	2637	3.15323	0.0757775	0.996799	ROMS
11	17719826	MYOD1	5809	3172	2637	3.1426	0.0762729	0.997998	MS
2	190881034	GLS	5809	3172	2637	3.14034	0.0763783	0.997998	MS
2	162267222	IFIH1	5809	3172	2637	3.13293	0.0767255	0.997998	MS
9	128190705	DNM1	5388	2751	2637	3.13213	0.0767644	0.996799	ROMS
16	47459190	PHKB	3058	421	2637	3.12749	0.0769821	0.99659	POMS
22	39570730	CACNA1I	5388	2751	2637	3.12347	0.077172	0.996799	ROMS
7	56011817	PSPH	5809	3172	2637	3.1234	0.0771756	0.997998	MS
3	49412399	AMT	5809	3172	2637	3.11563	0.0775443	0.997998	MS
23	151397128	VMA21	5809	3172	2637	3.10466	0.0780692	0.997998	MS
17	7217064	ACADVL	5388	2751	2637	3.09629	0.0784711	0.996799	ROMS
17	7217064	ACADVL	5809	3172	2637	3.09623	0.0784748	0.997998	MS
5	45261935	HCN1	3058	421	2637	3.09217	0.0786702	0.99659	POMS
14	104772427	AKT1	5809	3172	2637	3.07098	0.0797021	0.997998	MS
12	119179326	HSPB8	5809	3172	2637	3.06657	0.0799172	0.997998	MS
6	31662376	CSNK2B	5809	3172	2637	3.06583	0.079954	0.997998	MS
6	42960677	PEX6	3058	421	2637	3.06318	0.0800848	0.99659	POMS
2	47791001	FBXO11	5809	3172	2637	3.05404	0.080536	0.997998	MS
3	120628488	HGD	5809	3172	2637	3.03617	0.0814273	0.997998	MS
1	210674336	KCNH1	3058	421	2637	3.03011	0.0817335	0.99659	POMS
19	33387412	PEPD	5388	2751	2637	3.02614	0.0819332	0.996799	ROMS
16	31423190	COX6A2	5809	3172	2637	3.02387	0.0820484	0.997998	MS
12	110907330	MYL2	5809	3172	2637	3.01241	0.0826285	0.997998	MS
6	43601058	GTPBP2	5388	2751	2637	3.00869	0.082819	0.996799	ROMS
17	73193103	COG1	3058	421	2637	3.00726	0.0828915	0.99659	POMS
4	73069409	ANKRD17	5388	2751	2637	2.99396	0.0835757	0.996799	ROMS
2	175929779	LNPK	5388	2751	2637	2.99317	0.0836161	0.996799	ROMS
4	153204433	TRIM2	3058	421	2637	2.98939	0.0838127	0.99659	POMS
3	52490767	STAB1	5388	2751	2637	2.97871	0.0843665	0.996799	ROMS
7	93131239	SAMD9L	3058	421	2637	2.97332	0.0846486	0.99659	POMS
1	235662978	LYST	5809	3172	2637	2.97229	0.0847013	0.997998	MS
1	11989188	MFN2	5809	3172	2637	2.95568	0.0855756	0.997998	MS
11	819748	PNPLA2	5809	3172	2637	2.9536	0.085686	0.997998	MS
17	12987076	ELAC2	3058	421	2637	2.95357	0.085688	0.99659	POMS
21	37065602	PIGP	5388	2751	2637	2.94923	0.0859192	0.996799	ROMS
2	219496402	GMPPA	5809	3172	2637	2.94817	0.0859746	0.997998	MS
9	133348198	SURF1	5388	2751	2637	2.93735	0.0865526	0.996799	ROMS
17	7578551	MPDU1	3058	421	2637	2.93659	0.0865924	0.99659	POMS
17	42460845	ATP6V0A1	3058	421	2637	2.9075	0.0881678	0.99659	POMS
2	170818516	GAD1	5388	2751	2637	2.90736	0.0881759	0.996799	ROMS
17	8160755	VAMP2	5388	2751	2637	2.90593	0.0882551	0.996799	ROMS
4	101025794	PPP3CA	3058	421	2637	2.90377	0.0883731	0.99659	POMS
9	128190705	DNM1	5809	3172	2637	2.89485	0.0888628	0.997998	MS
23	31121923	DMD	5388	2751	2637	2.8928	0.0889754	0.996799	ROMS
14	74055612	ALDH6A1	5809	3172	2637	2.87547	0.0899394	0.997998	MS
15	50908690	AP4E1	5388	2751	2637	2.87239	0.0901115	0.996799	ROMS
20	18510836	SEC23B	5388	2751	2637	2.86599	0.090469	0.996799	ROMS
16	71568205	TAT	3058	421	2637	2.85779	0.0909327	0.99659	POMS
1	97079002	DPYD	3058	421	2637	2.85464	0.0911108	0.99659	POMS
2	3545795	RNASEH1	5388	2751	2637	2.85362	0.0911696	0.996799	ROMS
17	42562325	COASY	3058	421	2637	2.84503	0.0916579	0.99659	POMS
20	3889105	PANK2	5388	2751	2637	2.84179	0.0918417	0.996799	ROMS
1	1512312	ATAD3A	5809	3172	2637	2.84169	0.0918481	0.997998	MS
1	155659703	YY1AP1	5809	3172	2637	2.83755	0.0920852	0.997998	MS
1	18872848	ALDH4A1	3058	421	2637	2.83576	0.0921871	0.99659	POMS
18	45837089	EPG5	5388	2751	2637	2.83315	0.0923379	0.996799	ROMS
5	131180168	LYRM7	5388	2751	2637	2.81772	0.0932288	0.996799	ROMS
11	57711978	TMX2	3058	421	2637	2.81649	0.0932996	0.99659	POMS
18	57648496	ATP8B1	5388	2751	2637	2.81569	0.0933469	0.996799	ROMS
13	101706779	FGF14	5809	3172	2637	2.8114	0.0935966	0.997998	MS
10	119136595	SFXN4	3058	421	2637	2.80971	0.0936958	0.99659	POMS
18	70004174	RTTN	5809	3172	2637	2.80828	0.0937778	0.997998	MS
3	128879734	ACAD9	5388	2751	2637	2.80349	0.0940589	0.996799	ROMS
23	53192800	KDM5C	5388	2751	2637	2.80279	0.0941001	0.996799	ROMS
8	94892829	NDUFAF6	5388	2751	2637	2.79936	0.0943018	0.996799	ROMS
3	50214270	SLC38A3	5388	2751	2637	2.79767	0.0944017	0.996799	ROMS
12	123230297	MTRFR	5388	2751	2637	2.78758	0.094997	0.996799	ROMS
5	69504221	OCLN	5809	3172	2637	2.78162	0.095352	0.997998	MS
17	80201837	SGSH	5388	2751	2637	2.78025	0.0954333	0.996799	ROMS
23	74739463	NEXMIF	3058	421	2637	2.77704	0.0956247	0.99659	POMS
4	39500199	UGDH	5809	3172	2637	2.77042	0.0960218	0.997998	MS
3	42685706	KLHL40	5809	3172	2637	2.76892	0.0961103	0.997998	MS
15	26547929	GABRB3	5809	3172	2637	2.76634	0.0962654	0.997998	MS
2	27200464	SLC5A6	5809	3172	2637	2.76388	0.096414	0.997998	MS
9	133348198	SURF1	5809	3172	2637	2.76354	0.096434	0.997998	MS
6	158111397	SERAC1	5809	3172	2637	2.76277	0.0964806	0.997998	MS
1	146018092	HJV	3058	421	2637	2.7583	0.0967498	0.99659	POMS
10	100983314	TWNK	5388	2751	2637	2.75722	0.0968166	0.996799	ROMS
7	2538109	BRAT1	5388	2751	2637	2.75428	0.0969951	0.996799	ROMS
2	3545795	RNASEH1	5809	3172	2637	2.75321	0.0970599	0.997998	MS
7	76329550	YWHAG	5809	3172	2637	2.75181	0.0971449	0.997998	MS
22	18160186	USP18	5809	3172	2637	2.74909	0.0973106	0.997998	MS
11	18396573	LDHA	5809	3172	2637	2.74755	0.0974025	0.997998	MS
20	34558052	PIGU	3058	421	2637	2.74678	0.0974496	0.99659	POMS
8	63061274	TTPA	3058	421	2637	2.73725	0.0980325	0.99659	POMS
3	18349331	SATB1	5388	2751	2637	2.73239	0.0983332	0.996799	ROMS
15	79845230	MTHFS	5809	3172	2637	2.73213	0.0983467	0.997998	MS
15	90994421	VPS33B	3058	421	2637	2.73029	0.0984623	0.99659	POMS
22	18078295	PEX26	3058	421	2637	2.7273	0.0986461	0.99659	POMS
12	4649110	NDUFA9	3058	421	2637	2.72489	0.0987939	0.99659	POMS
11	17719826	MYOD1	5388	2751	2637	2.72362	0.0988735	0.996799	ROMS
5	150222693	CAMK2A	5809	3172	2637	2.72282	0.0989236	0.997998	MS
4	157220953	GRIA2	5388	2751	2637	2.71537	0.0993871	0.996799	ROMS
6	106628830	QRSL1	5809	3172	2637	2.70825	0.0998298	0.997998	MS
11	59151801	FAM111A	5388	2751	2637	2.70694	0.0999125	0.996799	ROMS
11	66843445	PC	3058	421	2637	2.70644	0.0999448	0.99659	POMS
1	161305892	MPZ	5809	3172	2637	2.70631	0.0999517	0.997998	MS
5	131180168	LYRM7	5809	3172	2637	2.70565	0.0999931	0.997998	MS
2	88691649	RPIA	5388	2751	2637	2.70464	0.100056	0.996799	ROMS
1	196228272	KCNT2	5809	3172	2637	2.69313	0.100782	0.997998	MS
3	49098008	QARS1	3058	421	2637	2.69176	0.100868	0.99659	POMS
1	154219877	UBAP2L	3058	421	2637	2.69168	0.100873	0.99659	POMS
12	57541327	KIF5A	5388	2751	2637	2.68931	0.101024	0.996799	ROMS
23	31121923	DMD	5809	3172	2637	2.68632	0.101213	0.997998	MS
15	26547929	GABRB3	5388	2751	2637	2.6827	0.101444	0.996799	ROMS
23	111301757	DCX	3058	421	2637	2.67559	0.101897	0.99659	POMS
4	183655883	TRAPPC11	5809	3172	2637	2.67493	0.10194	0.997998	MS
2	47791001	FBXO11	5388	2751	2637	2.67177	0.102142	0.996799	ROMS
10	102918388	CNNM2	5809	3172	2637	2.66935	0.102298	0.997998	MS
23	101403828	HNRNPH2	5388	2751	2637	2.65239	0.103394	0.996799	ROMS
14	50237676	L2HGDH	5809	3172	2637	2.64162	0.104097	0.997998	MS
11	17367087	KCNJ11	5388	2751	2637	2.63951	0.104236	0.996799	ROMS
12	57541327	KIF5A	3058	421	2637	2.6395	0.104236	0.99659	POMS
20	2836045	VPS16	3058	421	2637	2.63862	0.104294	0.99659	POMS
19	7625966	PET100	5809	3172	2637	2.63567	0.104488	0.997998	MS
18	11689687	GNAL	5809	3172	2637	2.63477	0.104547	0.997998	MS
4	153204433	TRIM2	5809	3172	2637	2.62154	0.105422	0.997998	MS
10	62813361	EGR2	5809	3172	2637	2.6201	0.105518	0.997998	MS
14	50237676	L2HGDH	5388	2751	2637	2.61713	0.105715	0.996799	ROMS
11	489731	RNH1	5809	3172	2637	2.61461	0.105883	0.997998	MS
10	133273769	TUBGCP2	5388	2751	2637	2.60897	0.106261	0.996799	ROMS
6	18121465	NHLRC1	5809	3172	2637	2.60875	0.106275	0.997998	MS
6	118465432	CEP85L	5388	2751	2637	2.60838	0.1063	0.996799	ROMS
2	175929779	LNPK	5809	3172	2637	2.6079	0.106332	0.997998	MS
22	18160186	USP18	5388	2751	2637	2.60642	0.106432	0.996799	ROMS
11	85626618	TMEM126B	5809	3172	2637	2.59722	0.107052	0.997998	MS
23	101403828	HNRNPH2	5809	3172	2637	2.58392	0.107954	0.997998	MS
11	489731	RNH1	5388	2751	2637	2.57826	0.108341	0.996799	ROMS
15	78131174	IDH3A	5809	3172	2637	2.57392	0.108638	0.997998	MS
11	59151801	FAM111A	5809	3172	2637	2.57389	0.108641	0.997998	MS
2	8727005	KIDINS220	5809	3172	2637	2.57346	0.10867	0.997998	MS
16	2514102	ATP6V0C	5809	3172	2637	2.56495	0.109256	0.997998	MS
8	11802757	FDFT1	5388	2751	2637	2.55983	0.10961	0.996799	ROMS
23	111681298	ALG13	5388	2751	2637	2.55965	0.109623	0.996799	ROMS
17	42460845	ATP6V0A1	5388	2751	2637	2.55621	0.109862	0.996799	ROMS
6	87472974	SLC35A1	5809	3172	2637	2.55432	0.109993	0.997998	MS
11	116830787	APOA1	5388	2751	2637	2.55344	0.110055	0.996799	ROMS
3	43432642	ANO10	3058	421	2637	2.54987	0.110303	0.99659	POMS
17	30892596	TEFM	3058	421	2637	2.54132	0.110902	0.99659	POMS
20	57561418	PCK1	5388	2751	2637	2.54123	0.110908	0.996799	ROMS
1	235326929	GGPS1	3058	421	2637	2.54051	0.110959	0.99659	POMS
6	156777818	ARID1B	5809	3172	2637	2.5381	0.111129	0.997998	MS
16	1954657	NDUFB10	3058	421	2637	2.52746	0.11188	0.99659	POMS
12	6938832	RNU7-1	5388	2751	2637	2.52708	0.111907	0.996799	ROMS
19	40686974	COQ8B	5388	2751	2637	2.52556	0.112015	0.996799	ROMS
19	613264	POLRMT	5388	2751	2637	2.51323	0.112895	0.996799	ROMS
6	128883174	LAMA2	5809	3172	2637	2.51244	0.112951	0.997998	MS
9	74497959	RORB	5388	2751	2637	2.51153	0.113016	0.996799	ROMS
4	185396927	UFSP2	5388	2751	2637	2.51103	0.113052	0.996799	ROMS
2	26186189	HADHA	5388	2751	2637	2.50762	0.113297	0.996799	ROMS
1	20633458	PINK1	5388	2751	2637	2.50676	0.113359	0.996799	ROMS
19	52190072	PPP2R1A	5809	3172	2637	2.50453	0.113519	0.997998	MS
17	44901029	GFAP	3058	421	2637	2.50088	0.113782	0.99659	POMS
18	45837089	EPG5	5809	3172	2637	2.49893	0.113923	0.997998	MS
12	21537012	GYS2	5388	2751	2637	2.49811	0.113983	0.996799	ROMS
12	7189834	PEX5	5388	2751	2637	2.49669	0.114086	0.996799	ROMS
2	61017754	PEX13	5388	2751	2637	2.49631	0.114114	0.996799	ROMS
1	20633458	PINK1	5809	3172	2637	2.49409	0.114275	0.997998	MS
2	61017754	PEX13	5809	3172	2637	2.49028	0.114551	0.997998	MS
16	88809716	GALNS	5388	2751	2637	2.48677	0.114807	0.996799	ROMS
10	27165117	ACBD5	5809	3172	2637	2.4866	0.114819	0.997998	MS
1	205058001	CNTN2	5388	2751	2637	2.48098	0.11523	0.996799	ROMS
23	77968888	ATP7A	3058	421	2637	2.47402	0.115741	0.99659	POMS
10	26697719	PDSS1	5809	3172	2637	2.47041	0.116008	0.997998	MS
2	27364347	EIF2B4	5388	2751	2637	2.47007	0.116033	0.996799	ROMS
11	819748	PNPLA2	5388	2751	2637	2.46516	0.116396	0.996799	ROMS
23	75053377	ABCB7	3058	421	2637	2.46339	0.116527	0.99659	POMS
6	131573203	ARG1	3058	421	2637	2.45704	0.116999	0.99659	POMS
3	128879734	ACAD9	5809	3172	2637	2.45661	0.117031	0.997998	MS
1	43384893	SZT2	5809	3172	2637	2.45265	0.117326	0.997998	MS
2	73926824	DGUOK	5809	3172	2637	2.4497	0.117548	0.997998	MS
12	119179326	HSPB8	3058	421	2637	2.44968	0.117549	0.99659	POMS
21	43065156	CBS	5809	3172	2637	2.44618	0.117812	0.997998	MS
1	11801196	CLCN6	5388	2751	2637	2.44477	0.117917	0.996799	ROMS
5	131159511	HINT1	5809	3172	2637	2.44454	0.117934	0.997998	MS
10	100983314	TWNK	5809	3172	2637	2.44414	0.117965	0.997998	MS
17	10628626	MYH3	5809	3172	2637	2.44049	0.118239	0.997998	MS
6	151405264	RMND1	3058	421	2637	2.43779	0.118443	0.99659	POMS
21	37065602	PIGP	3058	421	2637	2.43383	0.118743	0.99659	POMS
9	131125562	NUP214	5388	2751	2637	2.43261	0.118835	0.996799	ROMS
19	48960814	FTL	5809	3172	2637	2.42999	0.119034	0.997998	MS
3	58501240	ACOX2	5809	3172	2637	2.4258	0.119353	0.997998	MS
13	36297692	SPART	5809	3172	2637	2.42496	0.119417	0.997998	MS
1	146018092	HJV	5388	2751	2637	2.42443	0.119457	0.996799	ROMS
7	93131239	SAMD9L	5809	3172	2637	2.4239	0.119497	0.997998	MS
11	126264025	FOXRED1	3058	421	2637	2.42262	0.119594	0.99659	POMS
17	10516198	MYH2	5809	3172	2637	2.41956	0.119829	0.997998	MS
23	101391015	GLA	5809	3172	2637	2.41887	0.119881	0.997998	MS
2	26238931	HADHB	5388	2751	2637	2.41331	0.120308	0.996799	ROMS
2	55291629	CCDC88A	5388	2751	2637	2.40337	0.121074	0.996799	ROMS
3	52490767	STAB1	5809	3172	2637	2.40271	0.121125	0.997998	MS
5	141939582	PCDH12	5388	2751	2637	2.4012	0.121242	0.996799	ROMS
3	167789168	SERPINI1	5809	3172	2637	2.40102	0.121256	0.997998	MS
1	184694095	EDEM3	5388	2751	2637	2.40075	0.121277	0.996799	ROMS
1	235326929	GGPS1	5388	2751	2637	2.3975	0.121529	0.996799	ROMS
23	20155301	RPS6KA3	5809	3172	2637	2.39635	0.121619	0.997998	MS
1	6097335	CHD5	3058	421	2637	2.39423	0.121784	0.99659	POMS
4	101025794	PPP3CA	5809	3172	2637	2.38934	0.122165	0.997998	MS
13	76992078	CLN5	3058	421	2637	2.38853	0.122229	0.99659	POMS
10	87754685	ATAD1	5388	2751	2637	2.3884	0.122239	0.996799	ROMS
11	78436705	NARS2	5388	2751	2637	2.38646	0.12239	0.996799	ROMS
3	98580709	CPOX	5388	2751	2637	2.38208	0.122734	0.996799	ROMS
20	17968421	MGME1	3058	421	2637	2.37889	0.122985	0.99659	POMS
5	88722720	MEF2C	5388	2751	2637	2.37431	0.123347	0.996799	ROMS
12	110907330	MYL2	5388	2751	2637	2.36896	0.123769	0.996799	ROMS
6	54018957	MLIP	5809	3172	2637	2.36164	0.124351	0.997998	MS
17	4731413	MED11	5809	3172	2637	2.35581	0.124817	0.997998	MS
10	58386337	TFAM	5809	3172	2637	2.35117	0.125189	0.997998	MS
2	148875601	KIF5C	5809	3172	2637	2.34681	0.12554	0.997998	MS
17	76076631	EXOC7	5809	3172	2637	2.34478	0.125703	0.997998	MS
5	119452589	HSD17B4	3058	421	2637	2.34457	0.12572	0.99659	POMS
1	228145516	GJC2	5809	3172	2637	2.34204	0.125925	0.997998	MS
2	26238931	HADHB	5809	3172	2637	2.34046	0.126053	0.997998	MS
11	15972915	SOX6	5388	2751	2637	2.33423	0.126558	0.996799	ROMS
23	111681298	ALG13	5809	3172	2637	2.33175	0.126759	0.997998	MS
2	69326133	GFPT1	3058	421	2637	2.32964	0.126932	0.99659	POMS
1	11801196	CLCN6	5809	3172	2637	2.32853	0.127021	0.997998	MS
9	137139552	GRIN1	5809	3172	2637	2.32826	0.127044	0.997998	MS
1	23796930	HMGCL	5388	2751	2637	2.3224	0.127523	0.996799	ROMS
4	76161730	SCARB2	3058	421	2637	2.31981	0.127736	0.99659	POMS
14	104724203	ADSS1	5388	2751	2637	2.31711	0.127957	0.996799	ROMS
7	2538109	BRAT1	5809	3172	2637	2.31484	0.128145	0.997998	MS
16	70463234	FCSK	5809	3172	2637	2.31099	0.128463	0.997998	MS
19	52190072	PPP2R1A	3058	421	2637	2.30166	0.129236	0.99659	POMS
11	68750204	CPT1A	3058	421	2637	2.29739	0.129592	0.99659	POMS
6	43601058	GTPBP2	5809	3172	2637	2.29441	0.12984	0.997998	MS
2	74457364	MOGS	5809	3172	2637	2.29199	0.130044	0.997998	MS
17	10628626	MYH3	5388	2751	2637	2.29161	0.130075	0.996799	ROMS
5	131159511	HINT1	5388	2751	2637	2.28962	0.130242	0.996799	ROMS
11	125597135	STT3A	5809	3172	2637	2.28683	0.130476	0.997998	MS
3	38846711	SCN11A	5809	3172	2637	2.2794	0.131102	0.997998	MS
3	49022049	IMPDH2	5388	2751	2637	2.27724	0.131285	0.996799	ROMS
13	52011293	ALG11	5388	2751	2637	2.27328	0.131621	0.996799	ROMS
5	111224403	CAMK4	5388	2751	2637	2.26886	0.131997	0.996799	ROMS
1	10467332	PEX14	5388	2751	2637	2.26761	0.132104	0.996799	ROMS
1	234373536	COA6	3058	421	2637	2.25874	0.132862	0.99659	POMS
1	235448356	B3GALNT2	3058	421	2637	2.25828	0.132902	0.99659	POMS
1	197084410	ASPM	3058	421	2637	2.25732	0.132984	0.99659	POMS
12	112828361	RPH3A	3058	421	2637	2.25545	0.133144	0.99659	POMS
16	31109520	KAT8	5809	3172	2637	2.25436	0.133239	0.997998	MS
3	49098008	QARS1	5809	3172	2637	2.25432	0.133242	0.997998	MS
19	17330851	GTPBP3	5388	2751	2637	2.2513	0.133502	0.996799	ROMS
3	164982349	SI	5809	3172	2637	2.24629	0.133935	0.997998	MS
17	42900803	G6PC1	5809	3172	2637	2.24574	0.133983	0.997998	MS
1	230067191	GALNT2	5388	2751	2637	2.24517	0.134032	0.996799	ROMS
16	8795993	PMM2	5809	3172	2637	2.23968	0.134509	0.997998	MS
2	74457364	MOGS	3058	421	2637	2.23756	0.134694	0.99659	POMS
1	2024944	GABRD	5388	2751	2637	2.23652	0.134785	0.996799	ROMS
3	42685706	KLHL40	5388	2751	2637	2.23384	0.135018	0.996799	ROMS
11	68750204	CPT1A	5809	3172	2637	2.23369	0.135031	0.997998	MS
5	66596601	MAST4	5388	2751	2637	2.23215	0.135166	0.996799	ROMS
1	150504339	ECM1	5809	3172	2637	2.22926	0.135419	0.997998	MS
9	136430292	INPP5E	5809	3172	2637	2.22812	0.135519	0.997998	MS
10	62813361	EGR2	5388	2751	2637	2.22458	0.13583	0.996799	ROMS
5	119452589	HSD17B4	5809	3172	2637	2.22324	0.135947	0.997998	MS
12	121839775	HPD	5809	3172	2637	2.22268	0.135997	0.997998	MS
16	31180124	FUS	3058	421	2637	2.21725	0.136476	0.99659	POMS
20	45824027	TNNC2	3058	421	2637	2.21704	0.136494	0.99659	POMS
20	408749	RBCK1	3058	421	2637	2.21454	0.136716	0.99659	POMS
1	235326929	GGPS1	5809	3172	2637	2.21279	0.136871	0.997998	MS
2	43888653	LRPPRC	3058	421	2637	2.20611	0.137465	0.99659	POMS
2	74361426	DCTN1	5809	3172	2637	2.2042	0.137636	0.997998	MS
23	130133373	AIFM1	5809	3172	2637	2.19724	0.138258	0.997998	MS
11	64742009	PYGM	5809	3172	2637	2.19642	0.138331	0.997998	MS
3	180984665	DNAJC19	5809	3172	2637	2.19633	0.138339	0.997998	MS
2	48440944	PPP1R21	3058	421	2637	2.18745	0.139139	0.99659	POMS
3	114338942	ZBTB20	5809	3172	2637	2.18553	0.139313	0.997998	MS
15	92904524	CHD2	5388	2751	2637	2.18371	0.139478	0.996799	ROMS
1	1433324	VWA1	5388	2751	2637	2.1825	0.139588	0.996799	ROMS
14	100328798	WARS1	5388	2751	2637	2.18204	0.139629	0.996799	ROMS
11	68900529	IGHMBP2	5809	3172	2637	2.17963	0.139849	0.997998	MS
11	9780421	SBF2	5388	2751	2637	2.17959	0.139852	0.996799	ROMS
1	180266234	ACBD6	5388	2751	2637	2.17596	0.140182	0.996799	ROMS
8	144095073	CYC1	5388	2751	2637	2.17356	0.140401	0.996799	ROMS
7	76329550	YWHAG	5388	2751	2637	2.17313	0.14044	0.996799	ROMS
11	125597135	STT3A	5388	2751	2637	2.16911	0.140808	0.996799	ROMS
3	158644550	GFM1	5809	3172	2637	2.16657	0.14104	0.997998	MS
13	110637158	CARS2	5809	3172	2637	2.16586	0.141106	0.997998	MS
19	7625966	PET100	5388	2751	2637	2.16542	0.141145	0.996799	ROMS
18	33578573	ASXL3	5809	3172	2637	2.15447	0.142156	0.997998	MS
2	199272239	SATB2	5809	3172	2637	2.15176	0.142407	0.997998	MS
5	71587432	MCCC2	3058	421	2637	2.15009	0.142562	0.99659	POMS
1	23796930	HMGCL	5809	3172	2637	2.14995	0.142575	0.997998	MS
12	6938832	RNU7-1	5809	3172	2637	2.14887	0.142675	0.997998	MS
20	483929	CSNK2A1	3058	421	2637	2.1434	0.143184	0.99659	POMS
9	128941511	DOLK	5388	2751	2637	2.14109	0.1434	0.996799	ROMS
10	71811353	PSAP	3058	421	2637	2.14042	0.143463	0.99659	POMS
17	7884827	CHD3	5809	3172	2637	2.13957	0.143543	0.997998	MS
22	42060404	NAGA	5388	2751	2637	2.13243	0.144212	0.996799	ROMS
11	112226371	PTS	3058	421	2637	2.13101	0.144346	0.99659	POMS
7	155802916	SHH	5388	2751	2637	2.12757	0.14467	0.996799	ROMS
3	15596396	BTD	5809	3172	2637	2.12621	0.144798	0.997998	MS
19	50475344	EMC10	5809	3172	2637	2.12283	0.145118	0.997998	MS
16	70685756	VAC14	5388	2751	2637	2.12205	0.145192	0.996799	ROMS
11	119018811	SLC37A4	3058	421	2637	2.12194	0.145202	0.99659	POMS
16	30985196	STX1B	5809	3172	2637	2.12092	0.145299	0.997998	MS
12	55681783	ITGA7	3058	421	2637	2.11905	0.145477	0.99659	POMS
1	161305892	MPZ	3058	421	2637	2.11821	0.145557	0.99659	POMS
8	144333198	SLC52A2	5388	2751	2637	2.11562	0.145803	0.996799	ROMS
17	10681219	SCO1	5809	3172	2637	2.11422	0.145937	0.997998	MS
2	63842143	UGP2	5388	2751	2637	2.11409	0.145949	0.996799	ROMS
9	133636447	DBH	5809	3172	2637	2.10875	0.146459	0.997998	MS
6	109691488	FIG4	5809	3172	2637	2.10856	0.146478	0.997998	MS
20	44614531	ADA	3058	421	2637	2.1031	0.147001	0.99659	POMS
1	196228272	KCNT2	3058	421	2637	2.10296	0.147014	0.99659	POMS
12	120438130	COX6A1	3058	421	2637	2.10022	0.147278	0.99659	POMS
1	244835726	HNRNPU	5809	3172	2637	2.09631	0.147655	0.997998	MS
6	145502547	EPM2A	3058	421	2637	2.09193	0.148079	0.99659	POMS
12	123230297	MTRFR	5809	3172	2637	2.09119	0.148151	0.997998	MS
19	13207262	CACNA1A	5388	2751	2637	2.08987	0.148278	0.996799	ROMS
18	11689687	GNAL	5388	2751	2637	2.08577	0.148677	0.996799	ROMS
5	66596601	MAST4	5809	3172	2637	2.08561	0.148692	0.997998	MS
7	157363217	DNAJB6	5809	3172	2637	2.08547	0.148707	0.997998	MS
12	53303099	AAAS	5809	3172	2637	2.08151	0.149093	0.997998	MS
18	57648496	ATP8B1	3058	421	2637	2.07899	0.149339	0.99659	POMS
7	56102965	CHCHD2	5809	3172	2637	2.07648	0.149584	0.997998	MS
2	178527073	TTN	5809	3172	2637	2.07584	0.149648	0.997998	MS
6	128883174	LAMA2	5388	2751	2637	2.07416	0.149813	0.996799	ROMS
2	148875601	KIF5C	5388	2751	2637	2.07257	0.149969	0.996799	ROMS
5	177595351	B4GALT7	5809	3172	2637	2.0685	0.15037	0.997998	MS
1	21554001	ALPL	5809	3172	2637	2.06757	0.150461	0.997998	MS
7	108472486	PNPLA8	3058	421	2637	2.06611	0.150605	0.99659	POMS
2	219496402	GMPPA	5388	2751	2637	2.06463	0.150752	0.996799	ROMS
17	12987076	ELAC2	5388	2751	2637	2.05992	0.151219	0.996799	ROMS
3	167789168	SERPINI1	5388	2751	2637	2.05875	0.151335	0.996799	ROMS
9	131125562	NUP214	5809	3172	2637	2.05451	0.151756	0.997998	MS
9	137614055	EHMT1	5388	2751	2637	2.0545	0.151757	0.996799	ROMS
7	16216110	CRPPA	3058	421	2637	2.05313	0.151893	0.99659	POMS
6	135290423	AHI1	5388	2751	2637	2.05252	0.151954	0.996799	ROMS
17	44901029	GFAP	5809	3172	2637	2.0506	0.152146	0.997998	MS
20	408749	RBCK1	5388	2751	2637	2.04978	0.152228	0.996799	ROMS
3	179392049	GNB4	5388	2751	2637	2.04647	0.15256	0.996799	ROMS
23	134377577	PHF6	5809	3172	2637	2.04612	0.152595	0.997998	MS
1	54852262	DHCR24	5809	3172	2637	2.04574	0.152633	0.997998	MS
2	55291629	CCDC88A	5809	3172	2637	2.04302	0.152906	0.997998	MS
1	145906393	PEX11B	5388	2751	2637	2.04276	0.152932	0.996799	ROMS
23	77895440	COX7B	5388	2751	2637	2.04183	0.153026	0.996799	ROMS
13	51934767	ATP7B	5809	3172	2637	2.04145	0.153063	0.997998	MS
2	8727005	KIDINS220	5388	2751	2637	2.03694	0.153518	0.996799	ROMS
19	45523655	OPA3	3058	421	2637	2.03577	0.153636	0.99659	POMS
21	32631044	SYNJ1	5388	2751	2637	2.03527	0.153687	0.996799	ROMS
1	230978588	ARV1	3058	421	2637	2.03461	0.153753	0.99659	POMS
11	9139708	DENND5A	3058	421	2637	2.03377	0.153839	0.99659	POMS
2	27304980	MPV17	3058	421	2637	2.03238	0.15398	0.99659	POMS
13	110637158	CARS2	5388	2751	2637	2.03104	0.154115	0.996799	ROMS
23	154348890	FLNA	5809	3172	2637	2.02977	0.154244	0.997998	MS
18	70004174	RTTN	5388	2751	2637	2.02908	0.154314	0.996799	ROMS
14	28767181	FOXG1	3058	421	2637	2.02726	0.154499	0.99659	POMS
7	44624350	OGDH	3058	421	2637	2.02405	0.154825	0.99659	POMS
15	45362150	GATM	5809	3172	2637	2.02163	0.155073	0.997998	MS
12	109568806	MVK	5809	3172	2637	2.01872	0.15537	0.997998	MS
2	26186189	HADHA	5809	3172	2637	2.01524	0.155727	0.997998	MS
5	140639595	NDUFA2	5388	2751	2637	2.0143	0.155823	0.996799	ROMS
6	42050527	TAF8	5809	3172	2637	2.01383	0.155872	0.997998	MS
2	190881034	GLS	5388	2751	2637	2.01252	0.156006	0.996799	ROMS
13	50910116	RNASEH2B	5388	2751	2637	2.01093	0.156169	0.996799	ROMS
1	12234360	VPS13D	5809	3172	2637	2.00973	0.156293	0.997998	MS
19	41392957	BCKDHA	5388	2751	2637	2.00891	0.156378	0.996799	ROMS
8	102212833	RRM2B	3058	421	2637	2.00623	0.156655	0.99659	POMS
6	104729769	HACE1	5388	2751	2637	2.00552	0.156727	0.996799	ROMS
2	73926824	DGUOK	5388	2751	2637	2.00124	0.15717	0.996799	ROMS
16	31423190	COX6A2	5388	2751	2637	1.99794	0.157514	0.996799	ROMS
6	123218656	TRDN	5809	3172	2637	1.99329	0.157997	0.997998	MS
4	102868727	CISD2	5809	3172	2637	1.98372	0.159	0.997998	MS
23	53426370	HSD17B10	3058	421	2637	1.98034	0.159355	0.99659	POMS
3	38846711	SCN11A	5388	2751	2637	1.97977	0.159415	0.996799	ROMS
14	49618978	MGAT2	5809	3172	2637	1.9794	0.159453	0.997998	MS
11	119081267	HMBS	5809	3172	2637	1.97926	0.159469	0.997998	MS
1	77978872	DNAJB4	5809	3172	2637	1.97502	0.159916	0.997998	MS
20	10639503	JAG1	3058	421	2637	1.97474	0.159946	0.99659	POMS
1	23845842	FUCA1	3058	421	2637	1.97401	0.160022	0.99659	POMS
4	107989979	HADH	5388	2751	2637	1.97399	0.160025	0.996799	ROMS
1	42926802	SLC2A1	5388	2751	2637	1.97317	0.160112	0.996799	ROMS
5	137870664	MYOT	5388	2751	2637	1.96321	0.16117	0.996799	ROMS
1	119743003	HMGCS2	3058	421	2637	1.9626	0.161235	0.99659	POMS
23	49264973	PPP1R3F	3058	421	2637	1.96165	0.161337	0.99659	POMS
2	171785278	SLC25A12	5809	3172	2637	1.96092	0.161415	0.997998	MS
19	39476180	TIMM50	5388	2751	2637	1.95815	0.161711	0.996799	ROMS
11	94420160	MRE11	5388	2751	2637	1.95643	0.161896	0.996799	ROMS
9	92032485	SPTLC1	3058	421	2637	1.95182	0.162391	0.99659	POMS
9	74497959	RORB	5809	3172	2637	1.95063	0.162519	0.997998	MS
13	110637158	CARS2	3058	421	2637	1.94962	0.162628	0.99659	POMS
8	42838014	THAP1	3058	421	2637	1.94683	0.162929	0.99659	POMS
10	67797174	DNAJC12	5388	2751	2637	1.94638	0.162977	0.996799	ROMS
15	45362150	GATM	3058	421	2637	1.93843	0.16384	0.99659	POMS
19	45485716	RTN2	3058	421	2637	1.93739	0.163952	0.99659	POMS
11	45805321	SLC35C1	3058	421	2637	1.93689	0.164007	0.99659	POMS
14	104772427	AKT1	5388	2751	2637	1.93671	0.164026	0.996799	ROMS
4	157078015	GLRB	3058	421	2637	1.93419	0.164301	0.99659	POMS
23	53426370	HSD17B10	5809	3172	2637	1.93155	0.164589	0.997998	MS
11	93784623	MED17	5388	2751	2637	1.92359	0.165461	0.996799	ROMS
11	74336693	PGM2L1	5809	3172	2637	1.91702	0.166185	0.997998	MS
1	2399482	PEX10	3058	421	2637	1.91496	0.166413	0.99659	POMS
7	143316118	CLCN1	5809	3172	2637	1.91347	0.166579	0.997998	MS
23	2929251	ARSL	5388	2751	2637	1.91269	0.166664	0.996799	ROMS
11	63629380	ATL3	5809	3172	2637	1.90956	0.167013	0.997998	MS
14	74055612	ALDH6A1	5388	2751	2637	1.90204	0.16785	0.996799	ROMS
19	12804200	RNASEH2A	3058	421	2637	1.89784	0.16832	0.99659	POMS
2	49921846	NRXN1	5388	2751	2637	1.89549	0.168584	0.996799	ROMS
10	67797174	DNAJC12	3058	421	2637	1.89546	0.168587	0.99659	POMS
3	50358222	CACNA2D2	3058	421	2637	1.89375	0.16878	0.99659	POMS
1	1433324	VWA1	5809	3172	2637	1.8928	0.168887	0.997998	MS
1	150504339	ECM1	5388	2751	2637	1.89178	0.169001	0.996799	ROMS
9	128190705	DNM1	3058	421	2637	1.89068	0.169126	0.99659	POMS
20	3209512	ITPA	5388	2751	2637	1.88979	0.169226	0.996799	ROMS
17	36537104	PIGW	3058	421	2637	1.8885	0.169371	0.99659	POMS
10	97640715	PI4K2A	5388	2751	2637	1.8876	0.169473	0.996799	ROMS
6	42925224	CNPY3	5388	2751	2637	1.88499	0.169768	0.996799	ROMS
12	7189834	PEX5	5809	3172	2637	1.88333	0.169957	0.997998	MS
7	155802916	SHH	5809	3172	2637	1.88283	0.170013	0.997998	MS
10	129837875	EBF3	5809	3172	2637	1.87906	0.170441	0.997998	MS
10	100983314	TWNK	3058	421	2637	1.87704	0.170671	0.99659	POMS
12	48938989	ARF3	5388	2751	2637	1.87449	0.170962	0.996799	ROMS
17	15230924	PMP22	3058	421	2637	1.87401	0.171016	0.99659	POMS
19	6361711	CLPP	3058	421	2637	1.87299	0.171133	0.99659	POMS
16	30985196	STX1B	5388	2751	2637	1.8725	0.171189	0.996799	ROMS
17	82748858	TBCD	3058	421	2637	1.8718	0.171269	0.99659	POMS
4	52017124	SGCB	5388	2751	2637	1.87016	0.171457	0.996799	ROMS
15	50908690	AP4E1	5809	3172	2637	1.8673	0.171784	0.997998	MS
1	86914041	HS2ST1	5388	2751	2637	1.86435	0.172123	0.996799	ROMS
6	30909474	VARS2	5809	3172	2637	1.86363	0.172207	0.997998	MS
10	100523853	NDUFB8	5809	3172	2637	1.86359	0.172211	0.997998	MS
20	3889105	PANK2	5809	3172	2637	1.8606	0.172555	0.997998	MS
1	156081454	LMNA	5809	3172	2637	1.86017	0.172606	0.997998	MS
16	56362938	AMFR	5388	2751	2637	1.8581	0.172845	0.996799	ROMS
18	31592914	TTR	5809	3172	2637	1.85279	0.173459	0.997998	MS
14	104772427	AKT1	3058	421	2637	1.8496	0.173829	0.99659	POMS
8	60208750	CA8	5388	2751	2637	1.84866	0.173939	0.996799	ROMS
5	111224403	CAMK4	3058	421	2637	1.84316	0.174581	0.99659	POMS
5	150115722	PDGFRB	5388	2751	2637	1.83956	0.175002	0.996799	ROMS
6	18121465	NHLRC1	3058	421	2637	1.83948	0.175012	0.99659	POMS
2	27304980	MPV17	5809	3172	2637	1.83888	0.175082	0.997998	MS
20	34923432	GSS	5388	2751	2637	1.83721	0.175279	0.996799	ROMS
16	69311475	VPS4A	5388	2751	2637	1.83517	0.175519	0.996799	ROMS
21	43065156	CBS	5388	2751	2637	1.82863	0.17629	0.996799	ROMS
4	76161730	SCARB2	5809	3172	2637	1.82736	0.176439	0.997998	MS
15	66387260	MAP2K1	5809	3172	2637	1.82524	0.17669	0.997998	MS
11	34916245	PDHX	3058	421	2637	1.82288	0.176971	0.99659	POMS
16	2514102	ATP6V0C	5388	2751	2637	1.82134	0.177154	0.996799	ROMS
6	42050527	TAF8	5388	2751	2637	1.82093	0.177203	0.996799	ROMS
1	230067191	GALNT2	5809	3172	2637	1.81941	0.177384	0.997998	MS
7	107891172	DLD	5388	2751	2637	1.81581	0.177812	0.996799	ROMS
1	154978719	FLAD1	5388	2751	2637	1.81484	0.177928	0.996799	ROMS
12	6937995	C12orf57	5388	2751	2637	1.81406	0.178022	0.996799	ROMS
2	201078901	NDUFB3	3058	421	2637	1.81308	0.178139	0.99659	POMS
19	48960814	FTL	5388	2751	2637	1.8116	0.178317	0.996799	ROMS
14	101964687	DYNC1H1	3058	421	2637	1.80989	0.178521	0.99659	POMS
3	12489931	TSEN2	3058	421	2637	1.80695	0.178875	0.99659	POMS
7	56011817	PSPH	5388	2751	2637	1.80649	0.17893	0.996799	ROMS
23	11112065	HCCS	5388	2751	2637	1.8064	0.178941	0.996799	ROMS
3	15596396	BTD	5388	2751	2637	1.80448	0.179172	0.996799	ROMS
7	143316118	CLCN1	5388	2751	2637	1.80188	0.179485	0.996799	ROMS
9	77177609	VPS13A	5809	3172	2637	1.8016	0.179519	0.997998	MS
12	21437809	PYROXD1	5809	3172	2637	1.80141	0.179542	0.997998	MS
11	67606939	NDUFV1	5809	3172	2637	1.80038	0.179666	0.997998	MS
10	103089690	NT5C2	5388	2751	2637	1.79632	0.180158	0.996799	ROMS
12	121626720	ORAI1	5809	3172	2637	1.79511	0.180305	0.997998	MS
14	87934787	GALC	5388	2751	2637	1.7951	0.180306	0.996799	ROMS
3	52396389	BAP1	3058	421	2637	1.79268	0.180599	0.99659	POMS
15	64963661	SPG21	5388	2751	2637	1.79193	0.180691	0.996799	ROMS
1	42807332	SVBP	5388	2751	2637	1.78892	0.181058	0.996799	ROMS
12	4911283	KCNA1	5388	2751	2637	1.78715	0.181273	0.996799	ROMS
9	137877898	CACNA1B	5809	3172	2637	1.7854	0.181488	0.997998	MS
17	75778506	H3-3B	5809	3172	2637	1.78021	0.182123	0.997998	MS
12	57780221	TSFM	5809	3172	2637	1.78019	0.182126	0.997998	MS
1	172379037	PIGC	5388	2751	2637	1.78013	0.182133	0.996799	ROMS
13	95677168	DNAJC3	5809	3172	2637	1.77555	0.182696	0.997998	MS
15	80153087	FAH	3058	421	2637	1.77414	0.18287	0.99659	POMS
17	42536193	NAGLU	5388	2751	2637	1.77193	0.183144	0.996799	ROMS
10	100229482	CWF19L1	5388	2751	2637	1.7666	0.183804	0.996799	ROMS
2	218568946	CNOT9	5388	2751	2637	1.76644	0.183823	0.996799	ROMS
1	2024944	GABRD	5809	3172	2637	1.76517	0.183981	0.997998	MS
5	66596601	MAST4	3058	421	2637	1.75869	0.184789	0.99659	POMS
7	155802916	SHH	3058	421	2637	1.75808	0.184864	0.99659	POMS
20	62139097	SS18L1	5388	2751	2637	1.75512	0.185234	0.996799	ROMS
19	45939766	NOVA2	5809	3172	2637	1.75239	0.185577	0.997998	MS
22	38107884	PLA2G6	5388	2751	2637	1.75154	0.185683	0.996799	ROMS
10	87754685	ATAD1	3058	421	2637	1.75038	0.18583	0.99659	POMS
6	118465432	CEP85L	5809	3172	2637	1.75032	0.185837	0.997998	MS
2	175178206	ATP5MC3	3058	421	2637	1.74852	0.186063	0.99659	POMS
16	31109520	KAT8	5388	2751	2637	1.74549	0.186444	0.996799	ROMS
16	69316027	COG8	5809	3172	2637	1.74483	0.186528	0.997998	MS
8	144078733	GPAA1	5809	3172	2637	1.74467	0.186549	0.997998	MS
5	41739313	OXCT1	3058	421	2637	1.7423	0.186847	0.99659	POMS
9	133514655	MYMK	3058	421	2637	1.74222	0.186857	0.99659	POMS
3	132659700	UBA5	5388	2751	2637	1.74183	0.186907	0.996799	ROMS
6	165339323	PDE10A	5809	3172	2637	1.73968	0.187179	0.997998	MS
11	794509	PIDD1	5809	3172	2637	1.73905	0.187259	0.997998	MS
14	77025345	IRF2BPL	5388	2751	2637	1.73846	0.187335	0.996799	ROMS
12	109568806	MVK	5388	2751	2637	1.73752	0.187453	0.996799	ROMS
22	23782221	SMARCB1	3058	421	2637	1.73618	0.187623	0.99659	POMS
10	97640715	PI4K2A	5809	3172	2637	1.73372	0.187936	0.997998	MS
6	75085308	COL12A1	3058	421	2637	1.7324	0.188104	0.99659	POMS
11	76860909	ACER3	3058	421	2637	1.72636	0.188876	0.99659	POMS
6	18121465	NHLRC1	5388	2751	2637	1.72622	0.188894	0.996799	ROMS
2	157737438	ACVR1	5388	2751	2637	1.72584	0.188943	0.996799	ROMS
23	53426370	HSD17B10	5388	2751	2637	1.72357	0.189234	0.996799	ROMS
4	183655883	TRAPPC11	5388	2751	2637	1.72326	0.189274	0.996799	ROMS
16	70463234	FCSK	5388	2751	2637	1.72323	0.189278	0.996799	ROMS
8	27458307	CHRNA2	3058	421	2637	1.71966	0.189737	0.99659	POMS
16	47459190	PHKB	5388	2751	2637	1.7164	0.190157	0.996799	ROMS
1	46184263	POMGNT1	5809	3172	2637	1.71209	0.190715	0.997998	MS
16	29806735	PRRT2	5809	3172	2637	1.71194	0.190734	0.997998	MS
22	50625353	ARSA	5388	2751	2637	1.70882	0.191139	0.996799	ROMS
3	193593435	OPA1	3058	421	2637	1.70807	0.191236	0.99659	POMS
16	78099694	WWOX	5388	2751	2637	1.70796	0.19125	0.996799	ROMS
23	7148038	STS	5388	2751	2637	1.70665	0.191421	0.996799	ROMS
15	42733965	TTBK2	5809	3172	2637	1.70553	0.191566	0.997998	MS
12	123616542	EIF2B1	3058	421	2637	1.70543	0.19158	0.99659	POMS
11	77323206	PAK1	5388	2751	2637	1.7043	0.191726	0.996799	ROMS
7	157363217	DNAJB6	5388	2751	2637	1.70231	0.191987	0.996799	ROMS
8	37736521	ERLIN2	3058	421	2637	1.70132	0.192115	0.99659	POMS
17	42562325	COASY	5809	3172	2637	1.70028	0.192251	0.997998	MS
1	43384893	SZT2	3058	421	2637	1.69986	0.192307	0.99659	POMS
1	10467332	PEX14	5809	3172	2637	1.69807	0.192541	0.997998	MS
3	158644550	GFM1	5388	2751	2637	1.69357	0.193131	0.996799	ROMS
1	65254515	DNAJC6	5388	2751	2637	1.68793	0.193874	0.996799	ROMS
16	69311475	VPS4A	3058	421	2637	1.68429	0.194356	0.99659	POMS
3	98580709	CPOX	5809	3172	2637	1.68338	0.194476	0.997998	MS
7	97852293	ASNS	5388	2751	2637	1.68294	0.194535	0.996799	ROMS
3	113745930	ATP6V1A	3058	421	2637	1.67757	0.195248	0.99659	POMS
17	35148262	UNC45B	5388	2751	2637	1.6762	0.19543	0.996799	ROMS
19	10133672	DNMT1	5388	2751	2637	1.67465	0.195637	0.996799	ROMS
3	93980391	ARL13B	3058	421	2637	1.66615	0.196775	0.99659	POMS
4	102868727	CISD2	5388	2751	2637	1.66476	0.196962	0.996799	ROMS
5	157285477	CYFIP2	3058	421	2637	1.66289	0.197214	0.99659	POMS
16	8795993	PMM2	5388	2751	2637	1.66106	0.197461	0.996799	ROMS
4	185396927	UFSP2	5809	3172	2637	1.66025	0.19757	0.997998	MS
4	183655883	TRAPPC11	3058	421	2637	1.65997	0.197608	0.99659	POMS
2	74361426	DCTN1	5388	2751	2637	1.65904	0.197733	0.996799	ROMS
5	75354617	CERT1	3058	421	2637	1.65839	0.197821	0.99659	POMS
1	109612842	AMPD2	5809	3172	2637	1.65799	0.197875	0.997998	MS
3	53092092	RFT1	5809	3172	2637	1.65471	0.198319	0.997998	MS
19	45939766	NOVA2	5388	2751	2637	1.65446	0.198353	0.996799	ROMS
17	34980534	LIG3	5388	2751	2637	1.65426	0.19838	0.996799	ROMS
11	119081267	HMBS	5388	2751	2637	1.654	0.198416	0.996799	ROMS
23	153789757	SSR4	5809	3172	2637	1.65356	0.198476	0.997998	MS
19	1393297	GAMT	3058	421	2637	1.65354	0.198478	0.99659	POMS
1	154978719	FLAD1	5809	3172	2637	1.65218	0.198663	0.997998	MS
8	144078733	GPAA1	5388	2751	2637	1.65048	0.198893	0.996799	ROMS
19	13207262	CACNA1A	5809	3172	2637	1.64986	0.198978	0.997998	MS
10	129837875	EBF3	5388	2751	2637	1.64852	0.19916	0.996799	ROMS
1	150504339	ECM1	3058	421	2637	1.6465	0.199436	0.99659	POMS
9	34370807	MYORG	5809	3172	2637	1.64465	0.199688	0.997998	MS
23	20155301	RPS6KA3	5388	2751	2637	1.64266	0.19996	0.996799	ROMS
12	27635038	PPFIBP1	5809	3172	2637	1.64018	0.2003	0.997998	MS
20	37983533	TTI1	5388	2751	2637	1.63985	0.200347	0.996799	ROMS
4	102868727	CISD2	3058	421	2637	1.63982	0.20035	0.99659	POMS
14	39151782	TRAPPC6B	5388	2751	2637	1.63533	0.200968	0.996799	ROMS
18	8705562	MTCL1	5809	3172	2637	1.63485	0.201033	0.997998	MS
4	83264257	COQ2	5388	2751	2637	1.63305	0.201282	0.996799	ROMS
10	100152275	ERLIN1	3058	421	2637	1.63296	0.201295	0.99659	POMS
2	197487087	HSPD1	3058	421	2637	1.63112	0.201549	0.99659	POMS
14	74480701	NPC2	3058	421	2637	1.62755	0.202042	0.99659	POMS
10	100523853	NDUFB8	5388	2751	2637	1.62703	0.202114	0.996799	ROMS
3	124730597	UMPS	3058	421	2637	1.62323	0.202643	0.99659	POMS
10	67797174	DNAJC12	5809	3172	2637	1.62285	0.202695	0.997998	MS
5	110738249	SLC25A46	5388	2751	2637	1.62256	0.202735	0.996799	ROMS
5	95555376	ARSK	3058	421	2637	1.62247	0.202748	0.99659	POMS
1	244835726	HNRNPU	5388	2751	2637	1.62209	0.202801	0.996799	ROMS
2	49921846	NRXN1	5809	3172	2637	1.6198	0.203119	0.997998	MS
7	93131239	SAMD9L	5388	2751	2637	1.6192	0.203203	0.996799	ROMS
16	69311475	VPS4A	5809	3172	2637	1.61361	0.203984	0.997998	MS
1	18631551	PAX7	5388	2751	2637	1.61333	0.204025	0.996799	ROMS
23	55006803	ALAS2	3058	421	2637	1.61323	0.204038	0.99659	POMS
19	4538034	SEMA6B	3058	421	2637	1.61095	0.204359	0.99659	POMS
10	1072262	WDR37	5388	2751	2637	1.60243	0.205559	0.996799	ROMS
1	160120918	ATP1A2	3058	421	2637	1.60039	0.205848	0.99659	POMS
10	93758121	LGI1	5809	3172	2637	1.60016	0.20588	0.997998	MS
16	8795993	PMM2	3058	421	2637	1.59289	0.206914	0.99659	POMS
2	222599927	FARSB	5388	2751	2637	1.59138	0.207129	0.996799	ROMS
7	141555483	AGK	3058	421	2637	1.59076	0.207218	0.99659	POMS
4	15475942	CC2D2A	3058	421	2637	1.58882	0.207494	0.99659	POMS
13	52011293	ALG11	5809	3172	2637	1.58815	0.207591	0.997998	MS
6	30909474	VARS2	5388	2751	2637	1.58766	0.207661	0.996799	ROMS
23	41520354	CASK	3058	421	2637	1.58636	0.207847	0.99659	POMS
23	130133373	AIFM1	5388	2751	2637	1.58599	0.2079	0.996799	ROMS
4	169400607	NEK1	5809	3172	2637	1.58397	0.20819	0.997998	MS
5	149004742	SH3TC2	3058	421	2637	1.58285	0.20835	0.99659	POMS
3	186783521	EIF4A2	5809	3172	2637	1.58237	0.208419	0.997998	MS
1	65254515	DNAJC6	3058	421	2637	1.58192	0.208485	0.99659	POMS
2	219418364	DES	5388	2751	2637	1.58053	0.208684	0.996799	ROMS
10	133273769	TUBGCP2	5809	3172	2637	1.58032	0.208715	0.997998	MS
1	219915486	SLC30A10	5809	3172	2637	1.57529	0.20944	0.997998	MS
5	161294050	GABRB2	3058	421	2637	1.57337	0.209719	0.99659	POMS
5	131159511	HINT1	3058	421	2637	1.57278	0.209804	0.99659	POMS
19	19514632	NDUFA13	5388	2751	2637	1.57173	0.209956	0.996799	ROMS
1	11801196	CLCN6	3058	421	2637	1.57126	0.210024	0.99659	POMS
17	17793006	RAI1	5809	3172	2637	1.57058	0.210123	0.997998	MS
16	1766914	MRPS34	5388	2751	2637	1.5699	0.210221	0.996799	ROMS
12	121839775	HPD	5388	2751	2637	1.56828	0.210456	0.996799	ROMS
1	46184263	POMGNT1	5388	2751	2637	1.56776	0.210533	0.996799	ROMS
12	110907330	MYL2	3058	421	2637	1.5653	0.210891	0.99659	POMS
1	7962837	PARK7	3058	421	2637	1.56486	0.210955	0.99659	POMS
20	3209512	ITPA	5809	3172	2637	1.56395	0.211087	0.997998	MS
8	144333198	SLC52A2	5809	3172	2637	1.56222	0.21134	0.997998	MS
12	57620404	B4GALNT1	5388	2751	2637	1.56197	0.211376	0.996799	ROMS
11	61955772	FTH1	3058	421	2637	1.56162	0.211428	0.99659	POMS
19	49686125	CPT1C	3058	421	2637	1.55955	0.211732	0.99659	POMS
6	158111397	SERAC1	5388	2751	2637	1.55821	0.211928	0.996799	ROMS
14	39151782	TRAPPC6B	5809	3172	2637	1.55447	0.212477	0.997998	MS
17	57840922	MRPS23	5809	3172	2637	1.55427	0.212506	0.997998	MS
11	18396573	LDHA	5388	2751	2637	1.55267	0.212742	0.996799	ROMS
3	179392049	GNB4	5809	3172	2637	1.55109	0.212975	0.997998	MS
14	93203727	UBR7	5388	2751	2637	1.54872	0.213325	0.996799	ROMS
23	134377577	PHF6	5388	2751	2637	1.54653	0.213648	0.996799	ROMS
4	52017124	SGCB	5809	3172	2637	1.54602	0.213724	0.997998	MS
3	177025412	TBL1XR1	3058	421	2637	1.54465	0.213927	0.99659	POMS
12	21537012	GYS2	5809	3172	2637	1.54112	0.214451	0.997998	MS
1	224389874	WDR26	3058	421	2637	1.53734	0.215015	0.99659	POMS
1	155659703	YY1AP1	5388	2751	2637	1.53677	0.2151	0.996799	ROMS
17	81933307	PYCR1	5809	3172	2637	1.53049	0.216039	0.997998	MS
6	42984404	PPP2R5D	5388	2751	2637	1.52975	0.216149	0.996799	ROMS
10	99711537	COX15	5809	3172	2637	1.52477	0.2169	0.997998	MS
3	11790435	TAMM41	5809	3172	2637	1.52457	0.21693	0.997998	MS
2	55636253	PNPT1	5388	2751	2637	1.52352	0.217087	0.996799	ROMS
7	56102965	CHCHD2	5388	2751	2637	1.52281	0.217195	0.996799	ROMS
5	144159352	YIPF5	3058	421	2637	1.52146	0.217399	0.99659	POMS
8	42838014	THAP1	5809	3172	2637	1.52039	0.21756	0.997998	MS
8	144095073	CYC1	5809	3172	2637	1.5199	0.217634	0.997998	MS
15	43866183	FRMD5	5809	3172	2637	1.51948	0.217698	0.997998	MS
6	36855848	PPIL1	5388	2751	2637	1.51792	0.217936	0.996799	ROMS
12	32679266	DNM1L	3058	421	2637	1.516	0.218226	0.99659	POMS
1	65254515	DNAJC6	5809	3172	2637	1.51565	0.218279	0.997998	MS
10	117241733	SLC18A2	5388	2751	2637	1.51476	0.218414	0.996799	ROMS
9	137614055	EHMT1	5809	3172	2637	1.51398	0.218533	0.997998	MS
3	32997101	GLB1	5388	2751	2637	1.51376	0.218566	0.996799	ROMS
6	36855848	PPIL1	5809	3172	2637	1.51062	0.219045	0.997998	MS
9	116687238	TRIM32	3058	421	2637	1.50854	0.219362	0.99659	POMS
17	8160755	VAMP2	5809	3172	2637	1.50851	0.219367	0.997998	MS
19	12887063	GCDH	3058	421	2637	1.50799	0.219446	0.99659	POMS
2	197705360	MARS2	5809	3172	2637	1.50586	0.219772	0.997998	MS
17	42900803	G6PC1	5388	2751	2637	1.50432	0.220008	0.996799	ROMS
14	104724203	ADSS1	5809	3172	2637	1.50118	0.22049	0.997998	MS
8	42838014	THAP1	5388	2751	2637	1.50025	0.220632	0.996799	ROMS
5	137870664	MYOT	5809	3172	2637	1.50011	0.220654	0.997998	MS
3	177025412	TBL1XR1	5388	2751	2637	1.49151	0.221982	0.996799	ROMS
14	96837759	VRK1	5809	3172	2637	1.49129	0.222017	0.997998	MS
12	57240698	STAC3	5388	2751	2637	1.48792	0.22254	0.996799	ROMS
1	110517286	KCNA2	3058	421	2637	1.48588	0.222857	0.99659	POMS
6	30651270	DHX16	3058	421	2637	1.48544	0.222926	0.99659	POMS
11	96358581	CCDC82	3058	421	2637	1.48459	0.223058	0.99659	POMS
12	31387659	DENND5B	5809	3172	2637	1.48412	0.223131	0.997998	MS
3	149872105	RNF13	5388	2751	2637	1.48197	0.223466	0.996799	ROMS
6	165339323	PDE10A	3058	421	2637	1.48085	0.223641	0.99659	POMS
1	172379037	PIGC	5809	3172	2637	1.4804	0.223711	0.997998	MS
19	12694593	TNPO2	5388	2751	2637	1.47925	0.223891	0.996799	ROMS
1	228211818	OBSCN	5388	2751	2637	1.4787	0.223978	0.996799	ROMS
2	209772032	UNC80	3058	421	2637	1.47825	0.224048	0.99659	POMS
6	152122500	SYNE1	5809	3172	2637	1.47734	0.224191	0.997998	MS
11	126264025	FOXRED1	5388	2751	2637	1.47709	0.224231	0.996799	ROMS
20	483929	CSNK2A1	5809	3172	2637	1.47692	0.224258	0.997998	MS
15	65003103	MTFMT	5388	2751	2637	1.474	0.224715	0.996799	ROMS
5	110738249	SLC25A46	5809	3172	2637	1.47396	0.224722	0.997998	MS
6	152122500	SYNE1	5388	2751	2637	1.47392	0.224728	0.996799	ROMS
7	73697627	STX1A	5809	3172	2637	1.47	0.225347	0.997998	MS
20	23369635	NAPB	5809	3172	2637	1.4688	0.225536	0.997998	MS
2	88691649	RPIA	5809	3172	2637	1.46849	0.225583	0.997998	MS
19	54168558	MBOAT7	5388	2751	2637	1.46791	0.225675	0.996799	ROMS
15	65076685	KBTBD13	3058	421	2637	1.46593	0.225989	0.99659	POMS
12	98593876	SLC25A3	5388	2751	2637	1.46145	0.226699	0.996799	ROMS
23	10185043	CLCN4	3058	421	2637	1.46122	0.226735	0.99659	POMS
22	39225691	PDGFB	5388	2751	2637	1.46036	0.226873	0.996799	ROMS
16	1706367	MAPK8IP3	5388	2751	2637	1.45866	0.227143	0.996799	ROMS
2	227687518	SLC19A3	5809	3172	2637	1.45649	0.227489	0.997998	MS
1	184694095	EDEM3	3058	421	2637	1.45598	0.227571	0.99659	POMS
2	27304980	MPV17	5388	2751	2637	1.45532	0.227675	0.996799	ROMS
1	100196286	DBT	3058	421	2637	1.45496	0.227734	0.99659	POMS
3	8745577	CAV3	3058	421	2637	1.45429	0.227841	0.99659	POMS
2	219418364	DES	5809	3172	2637	1.45355	0.227959	0.997998	MS
9	34178965	UBAP1	5809	3172	2637	1.45319	0.228016	0.997998	MS
2	1791178	MYT1L	5388	2751	2637	1.45114	0.228345	0.996799	ROMS
2	190199865	HIBCH	5388	2751	2637	1.449	0.228688	0.996799	ROMS
3	53092092	RFT1	3058	421	2637	1.44826	0.228807	0.99659	POMS
15	77998291	TBC1D2B	5809	3172	2637	1.44786	0.228871	0.997998	MS
13	95677168	DNAJC3	3058	421	2637	1.44729	0.228963	0.99659	POMS
2	63842143	UGP2	5809	3172	2637	1.44532	0.229281	0.997998	MS
8	64596662	CYP7B1	5388	2751	2637	1.44437	0.229434	0.996799	ROMS
14	67577308	PIGH	5809	3172	2637	1.44226	0.229774	0.997998	MS
10	1072262	WDR37	5809	3172	2637	1.44002	0.230136	0.997998	MS
7	73697627	STX1A	5388	2751	2637	1.43671	0.230673	0.996799	ROMS
3	149872105	RNF13	5809	3172	2637	1.43626	0.230746	0.997998	MS
11	63629380	ATL3	5388	2751	2637	1.43503	0.230945	0.996799	ROMS
11	35260804	SLC1A2	3058	421	2637	1.43484	0.230976	0.99659	POMS
17	34980534	LIG3	5809	3172	2637	1.43297	0.231281	0.997998	MS
15	64963661	SPG21	5809	3172	2637	1.43077	0.231639	0.997998	MS
10	100229482	CWF19L1	5809	3172	2637	1.43053	0.231678	0.997998	MS
17	75778506	H3-3B	5388	2751	2637	1.4296	0.23183	0.996799	ROMS
7	144453613	TPK1	5388	2751	2637	1.42843	0.23202	0.996799	ROMS
12	53303099	AAAS	5388	2751	2637	1.42737	0.232194	0.996799	ROMS
11	15972915	SOX6	3058	421	2637	1.42434	0.23269	0.99659	POMS
17	63604536	TACO1	3058	421	2637	1.42327	0.232865	0.99659	POMS
7	16216110	CRPPA	5388	2751	2637	1.42117	0.233211	0.996799	ROMS
18	33578573	ASXL3	3058	421	2637	1.41987	0.233424	0.99659	POMS
6	109691488	FIG4	5388	2751	2637	1.41937	0.233508	0.996799	ROMS
17	34980534	LIG3	3058	421	2637	1.41925	0.233527	0.99659	POMS
3	81490439	GBE1	5809	3172	2637	1.41778	0.233769	0.997998	MS
2	201078901	NDUFB3	5809	3172	2637	1.4162	0.23403	0.997998	MS
19	29207570	UQCRFS1	5809	3172	2637	1.41589	0.234081	0.997998	MS
4	157220953	GRIA2	5809	3172	2637	1.41051	0.234971	0.997998	MS
1	12234360	VPS13D	5388	2751	2637	1.41027	0.235011	0.996799	ROMS
8	60208750	CA8	5809	3172	2637	1.40998	0.23506	0.997998	MS
9	137139552	GRIN1	5388	2751	2637	1.40661	0.23562	0.996799	ROMS
12	112828361	RPH3A	5809	3172	2637	1.40577	0.23576	0.997998	MS
7	128830777	FLNC	5809	3172	2637	1.40517	0.23586	0.997998	MS
12	57224867	SHMT2	5388	2751	2637	1.40114	0.236533	0.996799	ROMS
10	103855290	STN1	3058	421	2637	1.40104	0.236549	0.99659	POMS
10	13109123	OPTN	5809	3172	2637	1.39947	0.236812	0.997998	MS
12	54280718	HNRNPA1	3058	421	2637	1.39631	0.237343	0.99659	POMS
14	96837759	VRK1	5388	2751	2637	1.39614	0.23737	0.996799	ROMS
23	74421626	SLC16A2	5809	3172	2637	1.39591	0.23741	0.997998	MS
11	112226371	PTS	5809	3172	2637	1.39547	0.237483	0.997998	MS
23	47199238	UBA1	3058	421	2637	1.39473	0.237608	0.99659	POMS
11	64286516	KCNK4	3058	421	2637	1.39382	0.237761	0.99659	POMS
3	185917627	TRA2B	5809	3172	2637	1.39305	0.237891	0.997998	MS
10	117241733	SLC18A2	5809	3172	2637	1.39302	0.237896	0.997998	MS
4	82425974	HNRNPDL	5809	3172	2637	1.39219	0.238035	0.997998	MS
2	227329801	MFF	5809	3172	2637	1.38958	0.238476	0.997998	MS
10	98407586	HPS1	5809	3172	2637	1.38788	0.238764	0.997998	MS
1	156813855	NTRK1	3058	421	2637	1.38787	0.238765	0.99659	POMS
19	38910649	SARS2	5809	3172	2637	1.38668	0.238967	0.997998	MS
2	27212372	CAD	3058	421	2637	1.38629	0.239034	0.99659	POMS
19	35643372	COX6B1	5388	2751	2637	1.38433	0.239365	0.996799	ROMS
11	794509	PIDD1	3058	421	2637	1.38296	0.239598	0.99659	POMS
19	17330851	GTPBP3	5809	3172	2637	1.38124	0.239889	0.997998	MS
16	78099694	WWOX	5809	3172	2637	1.3799	0.240118	0.997998	MS
12	64460318	TBK1	3058	421	2637	1.37965	0.24016	0.99659	POMS
12	4911283	KCNA1	5809	3172	2637	1.37852	0.240353	0.997998	MS
1	54757753	PARS2	3058	421	2637	1.37826	0.240398	0.99659	POMS
2	27364347	EIF2B4	5809	3172	2637	1.37742	0.24054	0.997998	MS
4	83264257	COQ2	5809	3172	2637	1.37682	0.240644	0.997998	MS
11	34439014	CAT	5388	2751	2637	1.376	0.240783	0.996799	ROMS
1	168281004	TBX19	5809	3172	2637	1.37399	0.241127	0.997998	MS
20	62139097	SS18L1	5809	3172	2637	1.37209	0.241453	0.997998	MS
3	42087262	TRAK1	5388	2751	2637	1.37027	0.241766	0.996799	ROMS
2	227329801	MFF	5388	2751	2637	1.36959	0.241882	0.996799	ROMS
6	24650794	TDP2	3058	421	2637	1.36925	0.241941	0.99659	POMS
11	112025383	DLAT	5388	2751	2637	1.36846	0.242076	0.996799	ROMS
11	9139708	DENND5A	5809	3172	2637	1.36798	0.242159	0.997998	MS
10	72368220	MICU1	3058	421	2637	1.36793	0.242168	0.99659	POMS
1	12234360	VPS13D	3058	421	2637	1.36766	0.242214	0.99659	POMS
10	87051687	GLUD1	3058	421	2637	1.36742	0.242256	0.99659	POMS
7	128830777	FLNC	5388	2751	2637	1.36725	0.242285	0.996799	ROMS
8	133238778	NDRG1	5388	2751	2637	1.36616	0.242473	0.996799	ROMS
4	155696877	GUCY1A1	5809	3172	2637	1.36588	0.242521	0.997998	MS
11	107504692	ALKBH8	5388	2751	2637	1.36536	0.242611	0.996799	ROMS
23	120526852	CUL4B	5388	2751	2637	1.36412	0.242824	0.996799	ROMS
21	25881573	APP	5388	2751	2637	1.36276	0.24306	0.996799	ROMS
7	44057781	PGAM2	5388	2751	2637	1.36212	0.243171	0.996799	ROMS
1	154152755	TPM3	3058	421	2637	1.36078	0.243402	0.99659	POMS
14	35121943	PRORP	5809	3172	2637	1.35947	0.24363	0.997998	MS
11	9139708	DENND5A	5388	2751	2637	1.35598	0.244236	0.996799	ROMS
11	77323206	PAK1	5809	3172	2637	1.35504	0.244399	0.997998	MS
23	71118673	MED12	5809	3172	2637	1.35449	0.244496	0.997998	MS
6	33414738	SYNGAP1	5809	3172	2637	1.35373	0.244627	0.997998	MS
15	79845230	MTHFS	5388	2751	2637	1.35309	0.244738	0.996799	ROMS
10	72097363	ASCC1	3058	421	2637	1.3529	0.244771	0.99659	POMS
11	17735939	KCNC1	5388	2751	2637	1.35232	0.244872	0.996799	ROMS
7	87398561	ABCB4	3058	421	2637	1.35049	0.245193	0.99659	POMS
1	156591910	NAXE	5809	3172	2637	1.3469	0.245821	0.997998	MS
6	33414738	SYNGAP1	5388	2751	2637	1.34617	0.245948	0.996799	ROMS
5	150222693	CAMK2A	3058	421	2637	1.34612	0.245957	0.99659	POMS
1	235662978	LYST	5388	2751	2637	1.34532	0.246099	0.996799	ROMS
3	180984665	DNAJC19	5388	2751	2637	1.34515	0.246127	0.996799	ROMS
1	172379037	PIGC	3058	421	2637	1.34499	0.246156	0.99659	POMS
9	136430292	INPP5E	3058	421	2637	1.34494	0.246165	0.99659	POMS
16	88809716	GALNS	5809	3172	2637	1.34404	0.246323	0.997998	MS
12	57780221	TSFM	5388	2751	2637	1.33986	0.247058	0.996799	ROMS
11	59829543	CBLIF	5388	2751	2637	1.33969	0.247089	0.996799	ROMS
10	26697719	PDSS1	5388	2751	2637	1.33841	0.247315	0.996799	ROMS
7	30594832	GARS1	5809	3172	2637	1.33759	0.24746	0.997998	MS
4	107989979	HADH	5809	3172	2637	1.33705	0.247555	0.997998	MS
11	72577494	PDE2A	3058	421	2637	1.33526	0.247872	0.99659	POMS
1	77092397	PIGK	5809	3172	2637	1.33469	0.247972	0.997998	MS
6	87472974	SLC35A1	5388	2751	2637	1.33439	0.248025	0.996799	ROMS
1	180266234	ACBD6	5809	3172	2637	1.3337	0.248148	0.997998	MS
22	18078295	PEX26	5388	2751	2637	1.3316	0.248522	0.996799	ROMS
22	37051676	KCTD17	3058	421	2637	1.33133	0.248569	0.99659	POMS
7	103472730	RELN	5809	3172	2637	1.33095	0.248636	0.997998	MS
11	9780421	SBF2	3058	421	2637	1.33058	0.248702	0.99659	POMS
4	82425974	HNRNPDL	5388	2751	2637	1.32942	0.248909	0.996799	ROMS
22	30606809	TCN2	3058	421	2637	1.32718	0.249307	0.99659	POMS
3	52490767	STAB1	3058	421	2637	1.32079	0.25045	0.99659	POMS
3	100713619	TFG	5809	3172	2637	1.32069	0.250468	0.997998	MS
10	72005754	CHST3	3058	421	2637	1.32064	0.250478	0.99659	POMS
19	18863556	CERS1	3058	421	2637	1.31943	0.250693	0.99659	POMS
1	113895272	AP4B1	3058	421	2637	1.31671	0.251183	0.99659	POMS
11	78436705	NARS2	5809	3172	2637	1.31606	0.2513	0.997998	MS
2	227687518	SLC19A3	5388	2751	2637	1.31452	0.251578	0.996799	ROMS
8	104348554	DPYS	3058	421	2637	1.31286	0.251877	0.99659	POMS
4	185143276	SLC25A4	5809	3172	2637	1.31051	0.252302	0.997998	MS
12	98593876	SLC25A3	5809	3172	2637	1.30931	0.25252	0.997998	MS
17	15230924	PMP22	5809	3172	2637	1.30779	0.252795	0.997998	MS
20	36887477	SAMHD1	3058	421	2637	1.30731	0.252882	0.99659	POMS
6	42925224	CNPY3	5809	3172	2637	1.30394	0.253495	0.997998	MS
6	135290423	AHI1	5809	3172	2637	1.30371	0.253537	0.997998	MS
19	6495168	TUBB4A	5388	2751	2637	1.30208	0.253834	0.996799	ROMS
2	199272239	SATB2	5388	2751	2637	1.29974	0.25426	0.996799	ROMS
9	135495587	MRPS2	3058	421	2637	1.29895	0.254406	0.99659	POMS
12	123230297	MTRFR	3058	421	2637	1.2978	0.254614	0.99659	POMS
7	105040946	KMT2E	5809	3172	2637	1.29429	0.255258	0.997998	MS
23	24054955	EIF2S3	5809	3172	2637	1.29347	0.255409	0.997998	MS
13	23295429	SACS	5809	3172	2637	1.29241	0.255604	0.997998	MS
1	161305892	MPZ	5388	2751	2637	1.29075	0.25591	0.996799	ROMS
1	77978872	DNAJB4	5388	2751	2637	1.28921	0.256193	0.996799	ROMS
3	25719504	NGLY1	5809	3172	2637	1.28557	0.256866	0.997998	MS
12	6937995	C12orf57	5809	3172	2637	1.28376	0.257201	0.997998	MS
8	85464006	CA2	5809	3172	2637	1.28372	0.257209	0.997998	MS
5	151505702	FAT2	3058	421	2637	1.28321	0.257302	0.99659	POMS
1	168281004	TBX19	5388	2751	2637	1.28297	0.257348	0.996799	ROMS
1	244051312	ZBTB18	5388	2751	2637	1.28279	0.25738	0.996799	ROMS
12	32730955	YARS2	5809	3172	2637	1.28273	0.257393	0.997998	MS
13	51934767	ATP7B	5388	2751	2637	1.2795	0.257993	0.996799	ROMS
1	155659703	YY1AP1	3058	421	2637	1.27938	0.258014	0.99659	POMS
19	55132923	TNNT1	5388	2751	2637	1.27766	0.258334	0.996799	ROMS
12	13562686	GRIN2B	5388	2751	2637	1.27344	0.259122	0.996799	ROMS
15	41387470	NDUFAF1	5388	2751	2637	1.27041	0.259689	0.996799	ROMS
17	54949540	COX11	5809	3172	2637	1.27036	0.259699	0.997998	MS
17	8228296	CTC1	3058	421	2637	1.26513	0.260683	0.99659	POMS
2	157737438	ACVR1	5809	3172	2637	1.26478	0.260749	0.997998	MS
17	10681219	SCO1	3058	421	2637	1.26465	0.260773	0.99659	POMS
10	95664136	TCTN3	5388	2751	2637	1.26398	0.260899	0.996799	ROMS
16	30063881	ALDOA	5809	3172	2637	1.26051	0.261554	0.997998	MS
1	228211818	OBSCN	5809	3172	2637	1.26029	0.261595	0.997998	MS
2	227687518	SLC19A3	3058	421	2637	1.25857	0.261923	0.99659	POMS
4	106046583	TBCK	5809	3172	2637	1.25836	0.261962	0.997998	MS
13	39655632	COG6	5809	3172	2637	1.2582	0.261991	0.997998	MS
5	36105093	LMBRD2	5388	2751	2637	1.25789	0.262051	0.996799	ROMS
15	84643493	WDR73	3058	421	2637	1.25595	0.26242	0.99659	POMS
3	32997101	GLB1	5809	3172	2637	1.25584	0.262439	0.997998	MS
12	32399813	FGD4	5388	2751	2637	1.25258	0.26306	0.996799	ROMS
6	138162014	ARFGEF3	5388	2751	2637	1.24928	0.26369	0.996799	ROMS
21	46131957	FTCD	5809	3172	2637	1.2488	0.263782	0.997998	MS
12	6566613	CHD4	3058	421	2637	1.24787	0.263959	0.99659	POMS
9	84670774	NTRK2	5388	2751	2637	1.2442	0.264663	0.996799	ROMS
20	34923432	GSS	5809	3172	2637	1.24233	0.265023	0.997998	MS
1	18872848	ALDH4A1	5809	3172	2637	1.24029	0.265415	0.997998	MS
2	130339124	CCDC115	3058	421	2637	1.23975	0.265519	0.99659	POMS
1	18631551	PAX7	5809	3172	2637	1.23689	0.266071	0.997998	MS
11	47565747	NDUFS3	3058	421	2637	1.23635	0.266176	0.99659	POMS
7	39949572	CDK13	5809	3172	2637	1.23562	0.266316	0.997998	MS
9	77177609	VPS13A	5388	2751	2637	1.2346	0.266513	0.996799	ROMS
21	25881573	APP	5809	3172	2637	1.23418	0.266595	0.997998	MS
2	218782190	CYP27A1	3058	421	2637	1.23049	0.267311	0.99659	POMS
13	39655632	COG6	5388	2751	2637	1.2296	0.267486	0.996799	ROMS
14	87934787	GALC	5809	3172	2637	1.22924	0.267554	0.997998	MS
23	100296287	PCDH19	5388	2751	2637	1.22801	0.267794	0.996799	ROMS
23	119870851	NDUFA1	3058	421	2637	1.22761	0.267873	0.99659	POMS
23	119870851	RNF113A	3058	421	2637	1.22761	0.267873	0.99659	POMS
15	60497534	RORA	5809	3172	2637	1.22707	0.267977	0.997998	MS
2	74457364	MOGS	5388	2751	2637	1.22664	0.268062	0.996799	ROMS
17	42536193	NAGLU	5809	3172	2637	1.22663	0.268063	0.997998	MS
11	124747593	ESAM	5809	3172	2637	1.22578	0.268229	0.997998	MS
11	71435455	DHCR7	5809	3172	2637	1.22569	0.268247	0.997998	MS
3	155084166	MME	3058	421	2637	1.22554	0.268276	0.99659	POMS
12	123616542	EIF2B1	5809	3172	2637	1.22277	0.268818	0.997998	MS
9	91214383	AUH	3058	421	2637	1.21923	0.269512	0.99659	POMS
5	138947127	SIL1	5388	2751	2637	1.21777	0.269799	0.996799	ROMS
12	56002201	SUOX	3058	421	2637	1.21763	0.269827	0.99659	POMS
5	151223925	GM2A	5388	2751	2637	1.21684	0.269982	0.996799	ROMS
11	66509165	BBS1	5809	3172	2637	1.21662	0.270026	0.997998	MS
1	112914010	SLC16A1	5388	2751	2637	1.2166	0.270029	0.996799	ROMS
14	77270862	POMT2	5388	2751	2637	1.21558	0.270231	0.996799	ROMS
2	144388849	ZEB2	5388	2751	2637	1.21525	0.270296	0.996799	ROMS
13	48233275	ITM2B	3058	421	2637	1.21375	0.270591	0.99659	POMS
19	35714699	KMT2B	5809	3172	2637	1.21266	0.270805	0.997998	MS
15	26880913	GABRA5	5809	3172	2637	1.21257	0.270823	0.997998	MS
1	27322220	TMEM222	3058	421	2637	1.21089	0.271156	0.99659	POMS
17	42536193	NAGLU	3058	421	2637	1.20997	0.271337	0.99659	POMS
7	146116823	CNTNAP2	5388	2751	2637	1.20965	0.271402	0.996799	ROMS
3	53092092	RFT1	5388	2751	2637	1.20912	0.271506	0.996799	ROMS
16	30980469	HSD3B7	5388	2751	2637	1.20668	0.271991	0.996799	ROMS
11	124919860	HEPACAM	3058	421	2637	1.20589	0.272148	0.99659	POMS
3	6861363	GRM7	3058	421	2637	1.20299	0.272725	0.99659	POMS
13	36297692	SPART	3058	421	2637	1.2015	0.273023	0.99659	POMS
7	130398932	CEP41	5809	3172	2637	1.19846	0.27363	0.997998	MS
11	68750204	CPT1A	5388	2751	2637	1.19456	0.274411	0.996799	ROMS
3	18349331	SATB1	5809	3172	2637	1.19401	0.274522	0.997998	MS
22	33274443	LARGE1	3058	421	2637	1.19369	0.274586	0.99659	POMS
1	228165839	IBA57	3058	421	2637	1.19237	0.274851	0.99659	POMS
2	171785278	SLC25A12	5388	2751	2637	1.19095	0.275139	0.996799	ROMS
10	58386337	TFAM	5388	2751	2637	1.18936	0.275459	0.996799	ROMS
2	134456723	TMEM163	5388	2751	2637	1.18691	0.275954	0.996799	ROMS
5	218309	SDHA	5809	3172	2637	1.18462	0.276418	0.997998	MS
11	67606939	NDUFV1	5388	2751	2637	1.18349	0.276646	0.996799	ROMS
19	35643372	COX6B1	5809	3172	2637	1.18136	0.277079	0.997998	MS
7	105040946	KMT2E	5388	2751	2637	1.18104	0.277144	0.996799	ROMS
12	119179326	HSPB8	5388	2751	2637	1.18095	0.277163	0.996799	ROMS
16	89508395	SPG7	3058	421	2637	1.1808	0.277192	0.99659	POMS
2	3545795	RNASEH1	3058	421	2637	1.17935	0.277489	0.99659	POMS
19	50307053	KCNC3	5809	3172	2637	1.17726	0.277914	0.997998	MS
7	12214816	TMEM106B	5809	3172	2637	1.17715	0.277936	0.997998	MS
14	67577308	PIGH	5388	2751	2637	1.17592	0.278189	0.996799	ROMS
9	34635586	SIGMAR1	3058	421	2637	1.17463	0.278452	0.99659	POMS
1	156813855	NTRK1	5809	3172	2637	1.17457	0.278464	0.997998	MS
1	42807332	SVBP	5809	3172	2637	1.17446	0.278486	0.997998	MS
23	154379744	EMD	5809	3172	2637	1.17084	0.279229	0.997998	MS
11	66509165	BBS1	5388	2751	2637	1.17027	0.279346	0.996799	ROMS
15	45362150	GATM	5388	2751	2637	1.17023	0.279353	0.996799	ROMS
11	66843445	PC	5388	2751	2637	1.16883	0.279641	0.996799	ROMS
18	44701378	SETBP1	5388	2751	2637	1.1661	0.280205	0.996799	ROMS
13	101706779	FGF14	3058	421	2637	1.166	0.280225	0.99659	POMS
5	72107445	MAP1B	3058	421	2637	1.16466	0.280501	0.99659	POMS
14	104699568	INF2	3058	421	2637	1.16395	0.280649	0.99659	POMS
20	17968421	MGME1	5388	2751	2637	1.16386	0.280666	0.996799	ROMS
23	15314639	PIGA	3058	421	2637	1.16344	0.280754	0.99659	POMS
23	2929251	ARSL	5809	3172	2637	1.15989	0.281487	0.997998	MS
20	23369635	NAPB	5388	2751	2637	1.15621	0.282253	0.996799	ROMS
5	151223925	GM2A	5809	3172	2637	1.1551	0.282484	0.997998	MS
13	95677168	DNAJC3	5388	2751	2637	1.15503	0.282499	0.996799	ROMS
17	28548589	PIGS	5388	2751	2637	1.15329	0.282862	0.996799	ROMS
23	53224764	IQSEC2	3058	421	2637	1.15237	0.283053	0.99659	POMS
7	87398561	ABCB4	5388	2751	2637	1.1519	0.283152	0.996799	ROMS
11	78101029	ALG8	5388	2751	2637	1.15139	0.283259	0.996799	ROMS
2	61017754	PEX13	3058	421	2637	1.15006	0.283536	0.99659	POMS
7	66628982	KCTD7	5388	2751	2637	1.14759	0.284055	0.996799	ROMS
3	43690942	ABHD5	5388	2751	2637	1.14558	0.284476	0.996799	ROMS
1	212858502	FLVCR1	3058	421	2637	1.14396	0.284817	0.99659	POMS
19	49855007	PNKP	5388	2751	2637	1.14344	0.284926	0.996799	ROMS
4	102261883	SLC39A8	3058	421	2637	1.14325	0.284966	0.99659	POMS
11	66340825	B4GAT1	5809	3172	2637	1.14283	0.285056	0.997998	MS
20	17968421	MGME1	5809	3172	2637	1.1425	0.285125	0.997998	MS
19	41392957	BCKDHA	5809	3172	2637	1.14218	0.285192	0.997998	MS
3	11298727	ATG7	3058	421	2637	1.14211	0.285208	0.99659	POMS
19	19182600	BORCS8	5388	2751	2637	1.14201	0.285228	0.996799	ROMS
3	58501240	ACOX2	5388	2751	2637	1.14176	0.28528	0.996799	ROMS
14	105142600	JAG2	5388	2751	2637	1.14156	0.285322	0.996799	ROMS
19	10713140	DNM2	3058	421	2637	1.14122	0.285395	0.99659	POMS
16	30980469	HSD3B7	5809	3172	2637	1.13874	0.28592	0.997998	MS
17	19648961	ALDH3A2	5388	2751	2637	1.13804	0.286067	0.996799	ROMS
18	31592914	TTR	5388	2751	2637	1.13713	0.286259	0.996799	ROMS
16	69316027	COG8	3058	421	2637	1.13652	0.286389	0.99659	POMS
23	119870851	NDUFA1	5809	3172	2637	1.13641	0.286411	0.997998	MS
23	119870851	RNF113A	5809	3172	2637	1.13641	0.286411	0.997998	MS
12	55681783	ITGA7	5388	2751	2637	1.13552	0.286601	0.996799	ROMS
7	56011817	PSPH	3058	421	2637	1.13449	0.28682	0.99659	POMS
11	86302362	HIKESHI	3058	421	2637	1.13344	0.287044	0.99659	POMS
2	165991160	SCN1A	3058	421	2637	1.1324	0.287265	0.99659	POMS
23	123184519	GRIA3	3058	421	2637	1.1302	0.287733	0.99659	POMS
11	134069026	JAM3	3058	421	2637	1.12949	0.287884	0.99659	POMS
17	81899936	PCYT2	3058	421	2637	1.12913	0.287962	0.99659	POMS
3	53329307	CACNA1D	3058	421	2637	1.1284	0.288116	0.99659	POMS
3	42087262	TRAK1	5809	3172	2637	1.12795	0.288214	0.997998	MS
1	225398568	LBR	3058	421	2637	1.12639	0.288546	0.99659	POMS
19	613264	POLRMT	5809	3172	2637	1.12637	0.288552	0.997998	MS
22	49903927	ALG12	5388	2751	2637	1.12633	0.288559	0.996799	ROMS
9	136430292	INPP5E	5388	2751	2637	1.12579	0.288674	0.996799	ROMS
8	144409029	SLC39A4	3058	421	2637	1.12449	0.288953	0.99659	POMS
19	5678572	MICOS13	3058	421	2637	1.12403	0.289053	0.99659	POMS
23	21940728	SMS	5388	2751	2637	1.12297	0.289279	0.996799	ROMS
17	54949540	COX11	5388	2751	2637	1.11971	0.289982	0.996799	ROMS
1	99970624	SLC35A3	5388	2751	2637	1.11851	0.29024	0.996799	ROMS
5	131180168	LYRM7	3058	421	2637	1.11814	0.290319	0.99659	POMS
19	41392957	BCKDHA	3058	421	2637	1.11745	0.290468	0.99659	POMS
8	102212833	RRM2B	5388	2751	2637	1.1166	0.290651	0.996799	ROMS
17	3636053	CTNS	5809	3172	2637	1.11601	0.29078	0.997998	MS
5	141939582	PCDH12	5809	3172	2637	1.11583	0.290819	0.997998	MS
17	4943213	ENO3	5809	3172	2637	1.1131	0.29141	0.997998	MS
6	87508523	RARS2	3058	421	2637	1.11196	0.291655	0.99659	POMS
7	66076070	ASL	3058	421	2637	1.11122	0.291817	0.99659	POMS
17	80097258	GAA	5809	3172	2637	1.10787	0.292545	0.997998	MS
6	44134462	TMEM63B	5809	3172	2637	1.10689	0.29276	0.997998	MS
20	13782825	NDUFAF5	3058	421	2637	1.10667	0.292808	0.99659	POMS
7	108472486	PNPLA8	5809	3172	2637	1.106	0.292953	0.997998	MS
9	34635586	SIGMAR1	5809	3172	2637	1.10542	0.29308	0.997998	MS
5	161850567	GABRA1	3058	421	2637	1.10475	0.293226	0.99659	POMS
16	4795766	ROGDI	5388	2751	2637	1.10424	0.293337	0.996799	ROMS
23	71223702	GJB1	5388	2751	2637	1.10133	0.293974	0.996799	ROMS
11	59829543	CBLIF	5809	3172	2637	1.10092	0.294064	0.997998	MS
10	103089690	NT5C2	3058	421	2637	1.10023	0.294215	0.99659	POMS
11	72293443	CLPB	5388	2751	2637	1.09926	0.294429	0.996799	ROMS
19	50307053	KCNC3	5388	2751	2637	1.09827	0.294646	0.996799	ROMS
11	71435455	DHCR7	3058	421	2637	1.09626	0.295088	0.99659	POMS
4	3463277	DOK7	5809	3172	2637	1.09529	0.295302	0.997998	MS
16	8735764	ABAT	5809	3172	2637	1.09464	0.295446	0.997998	MS
1	6097335	CHD5	5809	3172	2637	1.09422	0.295538	0.997998	MS
14	102922593	AMN	3058	421	2637	1.09372	0.295649	0.99659	POMS
17	50561373	CACNA1G	3058	421	2637	1.09362	0.29567	0.99659	POMS
1	42926802	SLC2A1	5809	3172	2637	1.09305	0.295796	0.997998	MS
3	186783521	EIF4A2	5388	2751	2637	1.09122	0.296201	0.996799	ROMS
11	68026033	NDUFS8	5809	3172	2637	1.09044	0.296373	0.997998	MS
17	10681219	SCO1	5388	2751	2637	1.08909	0.296674	0.996799	ROMS
17	45962387	MAPT	5388	2751	2637	1.08558	0.297453	0.996799	ROMS
21	43719274	PDXK	5809	3172	2637	1.08429	0.297741	0.997998	MS
13	110306884	COL4A2	3058	421	2637	1.08044	0.2986	0.99659	POMS
12	31387659	DENND5B	3058	421	2637	1.08024	0.298643	0.99659	POMS
3	49022049	IMPDH2	5809	3172	2637	1.07999	0.298699	0.997998	MS
12	88139519	TMTC3	5388	2751	2637	1.07914	0.298891	0.996799	ROMS
8	102212833	RRM2B	5809	3172	2637	1.0781	0.299122	0.997998	MS
22	50574346	CHKB	5388	2751	2637	1.07727	0.299309	0.996799	ROMS
1	161161073	PPOX	3058	421	2637	1.07715	0.299335	0.99659	POMS
19	45523655	OPA3	5809	3172	2637	1.07525	0.299762	0.997998	MS
5	149004742	SH3TC2	5809	3172	2637	1.0741	0.300021	0.997998	MS
11	119091414	DPAGT1	5388	2751	2637	1.07332	0.300196	0.996799	ROMS
8	38233175	DDHD2	5388	2751	2637	1.07186	0.300525	0.996799	ROMS
17	80097258	GAA	5388	2751	2637	1.0707	0.300787	0.996799	ROMS
17	70174945	KCNJ2	5809	3172	2637	1.06942	0.301077	0.997998	MS
5	1798682	NDUFS6	5809	3172	2637	1.06938	0.301085	0.997998	MS
7	140719342	BRAF	5388	2751	2637	1.0689	0.301194	0.996799	ROMS
23	150592652	MTM1	3058	421	2637	1.06683	0.301662	0.99659	POMS
17	17793006	RAI1	5388	2751	2637	1.06593	0.301866	0.996799	ROMS
6	26087458	HFE	5388	2751	2637	1.06586	0.301883	0.996799	ROMS
9	94759808	AOPEP	3058	421	2637	1.0641	0.302282	0.99659	POMS
6	138162014	ARFGEF3	5809	3172	2637	1.06398	0.302308	0.997998	MS
17	4940835	PFN1	5809	3172	2637	1.06369	0.302376	0.997998	MS
3	70965924	FOXP1	3058	421	2637	1.06347	0.302425	0.99659	POMS
2	222599927	FARSB	5809	3172	2637	1.06285	0.302565	0.997998	MS
8	24952759	NEFL	3058	421	2637	1.06029	0.30315	0.99659	POMS
17	3636053	CTNS	5388	2751	2637	1.05962	0.303302	0.996799	ROMS
5	69504221	OCLN	3058	421	2637	1.05962	0.303303	0.99659	POMS
10	27165117	ACBD5	5388	2751	2637	1.05699	0.303902	0.996799	ROMS
15	79845230	MTHFS	3058	421	2637	1.05691	0.303922	0.99659	POMS
1	119743003	HMGCS2	5809	3172	2637	1.05635	0.304049	0.997998	MS
9	135495587	MRPS2	5809	3172	2637	1.05582	0.30417	0.997998	MS
17	17793006	RAI1	3058	421	2637	1.05514	0.304326	0.99659	POMS
14	69770538	SLC10A1	5388	2751	2637	1.05404	0.30458	0.996799	ROMS
9	94603407	FBP1	5809	3172	2637	1.054	0.304588	0.997998	MS
15	92904524	CHD2	5809	3172	2637	1.0523	0.304978	0.997998	MS
16	8735764	ABAT	5388	2751	2637	1.05221	0.304999	0.996799	ROMS
2	11713792	LPIN1	5388	2751	2637	1.05143	0.305179	0.996799	ROMS
2	199911438	C2orf69	5388	2751	2637	1.05138	0.30519	0.996799	ROMS
2	201698706	ALS2	5809	3172	2637	1.05075	0.305335	0.997998	MS
12	27635038	PPFIBP1	5388	2751	2637	1.05026	0.305447	0.996799	ROMS
3	3129013	TRNT1	3058	421	2637	1.04616	0.306392	0.99659	POMS
14	77422788	VIPAS39	5388	2751	2637	1.04548	0.306551	0.996799	ROMS
11	34439014	CAT	5809	3172	2637	1.04486	0.306693	0.997998	MS
7	107891172	DLD	5809	3172	2637	1.04305	0.307114	0.997998	MS
19	45523655	OPA3	5388	2751	2637	1.04183	0.307397	0.996799	ROMS
14	99737845	EML1	3058	421	2637	1.04123	0.307536	0.99659	POMS
14	93203727	UBR7	5809	3172	2637	1.04087	0.307619	0.997998	MS
6	10874335	GCM2	3058	421	2637	1.03916	0.308017	0.99659	POMS
6	123218656	TRDN	5388	2751	2637	1.0379	0.30831	0.996799	ROMS
19	55132923	TNNT1	5809	3172	2637	1.03718	0.308477	0.997998	MS
11	68900529	IGHMBP2	5388	2751	2637	1.03521	0.308938	0.996799	ROMS
9	105244769	SLC44A1	3058	421	2637	1.03515	0.308951	0.99659	POMS
5	71587432	MCCC2	5388	2751	2637	1.035	0.308986	0.996799	ROMS
21	31659767	SOD1	5809	3172	2637	1.03485	0.309022	0.997998	MS
19	35714699	KMT2B	3058	421	2637	1.03402	0.309216	0.99659	POMS
1	1789064	GNB1	5809	3172	2637	1.03372	0.309287	0.997998	MS
14	105300526	PACS2	3058	421	2637	1.03315	0.30942	0.99659	POMS
18	51047047	SMAD4	5809	3172	2637	1.03298	0.309461	0.997998	MS
5	177135027	NSD1	5809	3172	2637	1.03135	0.309843	0.997998	MS
17	16217400	PIGL	3058	421	2637	1.03107	0.309908	0.99659	POMS
1	235662978	LYST	3058	421	2637	1.02959	0.310256	0.99659	POMS
10	102259012	GBF1	3058	421	2637	1.02757	0.310731	0.99659	POMS
16	56192140	GNAO1	5388	2751	2637	1.02655	0.310971	0.996799	ROMS
7	26177999	HNRNPA2B1	5388	2751	2637	1.02568	0.311177	0.996799	ROMS
6	158111397	SERAC1	3058	421	2637	1.02281	0.311852	0.99659	POMS
5	141510985	DIAPH1	5809	3172	2637	1.02158	0.312145	0.997998	MS
15	26880913	GABRA5	5388	2751	2637	1.02128	0.312215	0.996799	ROMS
15	74890030	MPI	5809	3172	2637	1.02069	0.312355	0.997998	MS
9	108862432	ELP1	5809	3172	2637	1.02068	0.312358	0.997998	MS
1	52687763	COA7	5388	2751	2637	1.02043	0.312417	0.996799	ROMS
22	39225691	PDGFB	5809	3172	2637	1.01794	0.313008	0.997998	MS
11	47565747	NDUFS3	5809	3172	2637	1.0159	0.313492	0.997998	MS
2	196216011	HECW2	5809	3172	2637	1.01409	0.313926	0.997998	MS
15	68205259	CLN6	5809	3172	2637	1.01404	0.313937	0.997998	MS
6	110100464	WASF1	5809	3172	2637	1.0135	0.314065	0.997998	MS
8	64596662	CYP7B1	3058	421	2637	1.01153	0.314537	0.99659	POMS
4	499359	PIGG	5809	3172	2637	1.01136	0.314578	0.997998	MS
2	107988201	SLC5A7	3058	421	2637	1.01132	0.314586	0.99659	POMS
8	132129270	KCNQ3	5809	3172	2637	1.00992	0.314923	0.997998	MS
19	12646711	MAN2B1	5388	2751	2637	1.00888	0.315172	0.996799	ROMS
20	408749	RBCK1	5809	3172	2637	1.00833	0.315302	0.997998	MS
5	150048596	CSF1R	5388	2751	2637	1.00822	0.315329	0.996799	ROMS
7	26177999	HNRNPA2B1	5809	3172	2637	1.00712	0.315593	0.997998	MS
6	42960677	GNMT	3058	421	2637	1.00512	0.316076	0.99659	POMS
19	13112949	NACC1	5388	2751	2637	1.00463	0.316192	0.996799	ROMS
6	107154618	PDSS2	5388	2751	2637	1.00417	0.316303	0.996799	ROMS
19	39476180	TIMM50	5809	3172	2637	1.00277	0.316642	0.997998	MS
10	8055582	GATA3	5809	3172	2637	1.00268	0.316662	0.997998	MS
1	77092397	PIGK	5388	2751	2637	1.00179	0.316877	0.996799	ROMS
11	66685790	SPTBN2	5388	2751	2637	1.0014	0.316973	0.996799	ROMS
12	88046807	CEP290	3058	421	2637	1.00098	0.317073	0.99659	POMS
17	44848169	EFTUD2	5809	3172	2637	1.00067	0.317149	0.997998	MS
1	19219308	EMC1	5388	2751	2637	0.998639	0.31764	0.996799	ROMS
19	38910649	SARS2	3058	421	2637	0.995785	0.318333	0.99659	POMS
4	169635918	CLCN3	3058	421	2637	0.995456	0.318412	0.99659	POMS
16	15639085	NDE1	3058	421	2637	0.990601	0.319596	0.99659	POMS
1	219915486	SLC30A10	3058	421	2637	0.990568	0.319604	0.99659	POMS
2	168923642	ABCB11	3058	421	2637	0.988746	0.320049	0.99659	POMS
22	38107884	PLA2G6	5809	3172	2637	0.988518	0.320105	0.997998	MS
22	23764149	CHCHD10	3058	421	2637	0.986629	0.320568	0.99659	POMS
17	80290664	RNF213	3058	421	2637	0.985767	0.320779	0.99659	POMS
11	124747593	ESAM	3058	421	2637	0.985747	0.320784	0.99659	POMS
22	50625353	ARSA	5809	3172	2637	0.984302	0.321139	0.997998	MS
1	109612842	AMPD2	5388	2751	2637	0.984128	0.321182	0.996799	ROMS
20	45886438	CTSA	3058	421	2637	0.984124	0.321183	0.99659	POMS
14	73946392	COQ6	5388	2751	2637	0.984105	0.321188	0.996799	ROMS
12	49018589	KMT2D	5388	2751	2637	0.982819	0.321504	0.996799	ROMS
19	35026050	SCN1B	5388	2751	2637	0.9827	0.321533	0.996799	ROMS
10	68106796	MYPN	5809	3172	2637	0.98085	0.321989	0.997998	MS
10	132780836	NKX6-2	5809	3172	2637	0.980222	0.322144	0.997998	MS
21	45171696	ADARB1	5809	3172	2637	0.978528	0.322563	0.997998	MS
9	94759808	AOPEP	5388	2751	2637	0.977037	0.322931	0.996799	ROMS
19	4090614	MAP2K2	3058	421	2637	0.976918	0.322961	0.99659	POMS
2	233760289	UGT1A1	5388	2751	2637	0.976687	0.323018	0.996799	ROMS
23	150592652	MTM1	5809	3172	2637	0.976097	0.323164	0.997998	MS
6	87508523	RARS2	5809	3172	2637	0.975898	0.323214	0.997998	MS
10	102918388	CNNM2	3058	421	2637	0.975831	0.32323	0.99659	POMS
23	145822382	SLITRK2	5809	3172	2637	0.975363	0.323346	0.997998	MS
7	30594832	GARS1	5388	2751	2637	0.974518	0.323556	0.996799	ROMS
5	139293931	MATR3	3058	421	2637	0.974391	0.323588	0.99659	POMS
23	120526852	CUL4B	5809	3172	2637	0.971597	0.324282	0.997998	MS
19	8390354	RAB11B	3058	421	2637	0.971436	0.324322	0.99659	POMS
3	167684307	PDCD10	5388	2751	2637	0.971288	0.324359	0.996799	ROMS
20	23369635	NAPB	3058	421	2637	0.971221	0.324376	0.99659	POMS
17	39605383	NEUROD2	5388	2751	2637	0.971191	0.324384	0.996799	ROMS
13	40799065	SLC25A15	5388	2751	2637	0.970956	0.324442	0.996799	ROMS
11	121303364	SC5D	5809	3172	2637	0.969754	0.324742	0.997998	MS
6	42050527	TAF8	3058	421	2637	0.969032	0.324922	0.99659	POMS
14	23319762	PABPN1	3058	421	2637	0.967723	0.325249	0.99659	POMS
12	89590953	ATP2B1	3058	421	2637	0.966592	0.325531	0.99659	POMS
1	77978872	DNAJB4	3058	421	2637	0.966123	0.325649	0.99659	POMS
1	154152755	TPM3	5809	3172	2637	0.965627	0.325773	0.997998	MS
9	133636447	DBH	5388	2751	2637	0.965541	0.325795	0.996799	ROMS
9	74724728	TRPM6	5388	2751	2637	0.965352	0.325842	0.996799	ROMS
10	93758121	LGI1	5388	2751	2637	0.964416	0.326077	0.996799	ROMS
6	121446820	GJA1	5388	2751	2637	0.962914	0.326454	0.996799	ROMS
10	72097363	ASCC1	5388	2751	2637	0.962099	0.326659	0.996799	ROMS
9	128941511	DOLK	5809	3172	2637	0.961817	0.326729	0.997998	MS
8	41932160	KAT6A	5388	2751	2637	0.961536	0.3268	0.996799	ROMS
12	109783652	TRPV4	5388	2751	2637	0.961155	0.326896	0.996799	ROMS
7	66628982	KCTD7	5809	3172	2637	0.960872	0.326967	0.997998	MS
17	39666185	PGAP3	5388	2751	2637	0.96077	0.326993	0.996799	ROMS
2	135788339	LCT	3058	421	2637	0.960364	0.327095	0.99659	POMS
7	98881096	TRRAP	5388	2751	2637	0.959909	0.32721	0.996799	ROMS
18	57648496	ATP8B1	5809	3172	2637	0.958603	0.327539	0.997998	MS
12	32399813	FGD4	3058	421	2637	0.957437	0.327833	0.99659	POMS
19	15160795	NOTCH3	5809	3172	2637	0.957371	0.32785	0.997998	MS
17	73193103	COG1	5809	3172	2637	0.957144	0.327907	0.997998	MS
13	23295429	SACS	5388	2751	2637	0.956049	0.328184	0.996799	ROMS
18	33578573	ASXL3	5388	2751	2637	0.955985	0.3282	0.996799	ROMS
3	101564802	TRMT10C	5809	3172	2637	0.955904	0.328221	0.997998	MS
5	141510985	DIAPH1	5388	2751	2637	0.955705	0.328271	0.996799	ROMS
9	133348198	SURF1	3058	421	2637	0.954165	0.328662	0.99659	POMS
3	114338942	ZBTB20	3058	421	2637	0.952953	0.328969	0.99659	POMS
17	81236753	NDUFAF8	3058	421	2637	0.951678	0.329293	0.99659	POMS
6	104729769	HACE1	5809	3172	2637	0.951264	0.329397	0.997998	MS
1	173715971	KLHL20	3058	421	2637	0.950755	0.329527	0.99659	POMS
9	131009207	LAMC3	3058	421	2637	0.950479	0.329598	0.99659	POMS
6	73461948	MTO1	5809	3172	2637	0.948738	0.330041	0.997998	MS
12	102840399	PAH	5388	2751	2637	0.948281	0.330157	0.996799	ROMS
3	131462857	MRPL3	5809	3172	2637	0.948077	0.330209	0.997998	MS
2	197705360	MARS2	5388	2751	2637	0.947952	0.330241	0.996799	ROMS
2	197705360	MARS2	3058	421	2637	0.947861	0.330265	0.99659	POMS
15	89300329	POLG	5809	3172	2637	0.947493	0.330358	0.997998	MS
23	49030149	TFE3	3058	421	2637	0.946831	0.330527	0.99659	POMS
23	14530003	GLRA2	5809	3172	2637	0.946212	0.330685	0.997998	MS
3	50358222	CACNA2D2	5809	3172	2637	0.946193	0.33069	0.997998	MS
10	119164154	PRDX3	3058	421	2637	0.944404	0.331148	0.99659	POMS
12	48938989	ARF3	5809	3172	2637	0.94393	0.331269	0.997998	MS
10	180020	ZMYND11	3058	421	2637	0.943086	0.331485	0.99659	POMS
17	63940800	SCN4A	5388	2751	2637	0.942941	0.331522	0.996799	ROMS
23	14530003	GLRA2	3058	421	2637	0.942921	0.331528	0.99659	POMS
12	7189834	PEX5	3058	421	2637	0.941552	0.331879	0.99659	POMS
11	119067831	VPS11	5809	3172	2637	0.939468	0.332415	0.997998	MS
14	74286525	ABCD4	5809	3172	2637	0.939197	0.332484	0.997998	MS
16	3727711	CREBBP	5388	2751	2637	0.939021	0.33253	0.996799	ROMS
7	128957286	TNPO3	3058	421	2637	0.938188	0.332745	0.99659	POMS
23	71223702	GJB1	5809	3172	2637	0.938038	0.332783	0.997998	MS
18	58044673	NEDD4L	3058	421	2637	0.936972	0.333058	0.99659	POMS
1	54757753	PARS2	5388	2751	2637	0.936958	0.333061	0.996799	ROMS
11	134069026	JAM3	5388	2751	2637	0.936799	0.333103	0.996799	ROMS
17	81510601	ACTG1	5388	2751	2637	0.936204	0.333256	0.996799	ROMS
10	80274539	MAT1A	5388	2751	2637	0.935984	0.333313	0.996799	ROMS
1	170532148	GORAB	5809	3172	2637	0.935338	0.333479	0.997998	MS
1	205058001	CNTN2	5809	3172	2637	0.934921	0.333588	0.997998	MS
2	42763003	HAAO	5809	3172	2637	0.934601	0.33367	0.997998	MS
1	119743003	HMGCS2	5388	2751	2637	0.934339	0.333738	0.996799	ROMS
12	49018589	KMT2D	3058	421	2637	0.933399	0.333981	0.99659	POMS
18	51047047	SMAD4	5388	2751	2637	0.933059	0.33407	0.996799	ROMS
17	3467449	ASPA	3058	421	2637	0.932714	0.334159	0.99659	POMS
14	77025345	IRF2BPL	5809	3172	2637	0.931734	0.334413	0.997998	MS
4	41256880	UCHL1	5388	2751	2637	0.930971	0.334611	0.996799	ROMS
19	52190072	PPP2R1A	5388	2751	2637	0.930516	0.334729	0.996799	ROMS
2	1791178	MYT1L	3058	421	2637	0.929848	0.334902	0.99659	POMS
11	66340825	B4GAT1	5388	2751	2637	0.929097	0.335097	0.996799	ROMS
6	110614610	CDK19	5388	2751	2637	0.928255	0.335317	0.996799	ROMS
15	42359815	CAPN3	5809	3172	2637	0.927127	0.335611	0.997998	MS
1	11782189	MTHFR	3058	421	2637	0.927022	0.335638	0.99659	POMS
13	50910116	RNASEH2B	5809	3172	2637	0.926622	0.335742	0.997998	MS
2	74525022	HTRA2	5388	2751	2637	0.926467	0.335782	0.996799	ROMS
1	119647691	PHGDH	5809	3172	2637	0.926344	0.335815	0.997998	MS
3	158644550	GFM1	3058	421	2637	0.925418	0.336056	0.99659	POMS
6	75085308	COL12A1	5809	3172	2637	0.925279	0.336093	0.997998	MS
14	77422788	VIPAS39	5809	3172	2637	0.923587	0.336535	0.997998	MS
7	97852293	ASNS	5809	3172	2637	0.922692	0.336769	0.997998	MS
3	11017119	SLC6A1	5388	2751	2637	0.922454	0.336832	0.996799	ROMS
21	43719274	PDXK	5388	2751	2637	0.921227	0.337153	0.996799	ROMS
20	761042	SLC52A3	3058	421	2637	0.92072	0.337286	0.99659	POMS
16	70685756	VAC14	5809	3172	2637	0.920516	0.337339	0.997998	MS
17	74862834	FDXR	5809	3172	2637	0.920338	0.337386	0.997998	MS
22	38670900	CBY1	5809	3172	2637	0.919388	0.337635	0.997998	MS
6	105101171	BVES	3058	421	2637	0.91855	0.337856	0.99659	POMS
16	23388964	COG7	5388	2751	2637	0.917517	0.338128	0.996799	ROMS
16	30063881	ALDOA	3058	421	2637	0.917408	0.338157	0.99659	POMS
10	132780836	NKX6-2	5388	2751	2637	0.916744	0.338331	0.996799	ROMS
17	6686268	SLC13A5	3058	421	2637	0.916437	0.338412	0.99659	POMS
11	78101029	ALG8	5809	3172	2637	0.912159	0.339542	0.997998	MS
17	19648961	ALDH3A2	5809	3172	2637	0.912034	0.339575	0.997998	MS
5	7850874	MTRR	3058	421	2637	0.911534	0.339708	0.99659	POMS
3	185917627	TRA2B	5388	2751	2637	0.911073	0.339829	0.996799	ROMS
1	173825283	DARS2	5388	2751	2637	0.91074	0.339918	0.996799	ROMS
3	148994129	GYG1	3058	421	2637	0.910017	0.34011	0.99659	POMS
19	29207570	UQCRFS1	5388	2751	2637	0.906591	0.341021	0.996799	ROMS
23	24465394	PDK3	3058	421	2637	0.90652	0.34104	0.99659	POMS
9	94603407	FBP1	3058	421	2637	0.903949	0.341725	0.99659	POMS
11	119206322	CBL	3058	421	2637	0.903674	0.341798	0.99659	POMS
7	41964409	GLI3	5809	3172	2637	0.902989	0.341982	0.997998	MS
17	59620044	CLTC	5388	2751	2637	0.900971	0.342522	0.996799	ROMS
15	65003103	MTFMT	5809	3172	2637	0.900793	0.342569	0.997998	MS
19	35295415	MAG	3058	421	2637	0.899377	0.342949	0.99659	POMS
13	25372135	ATP8A2	3058	421	2637	0.898102	0.343291	0.99659	POMS
6	31687517	ABHD16A	3058	421	2637	0.897583	0.343431	0.99659	POMS
16	2043648	TSC2	3058	421	2637	0.896875	0.343621	0.99659	POMS
17	28548589	PIGS	3058	421	2637	0.896249	0.343789	0.99659	POMS
6	135290423	AHI1	3058	421	2637	0.894946	0.344141	0.99659	POMS
16	13920202	ERCC4	3058	421	2637	0.894002	0.344395	0.99659	POMS
20	45416164	PIGT	5809	3172	2637	0.892138	0.344899	0.997998	MS
22	50574346	CHKB	5809	3172	2637	0.891349	0.345112	0.997998	MS
12	88046807	CEP290	5809	3172	2637	0.891321	0.34512	0.997998	MS
20	63346761	CHRNA4	5388	2751	2637	0.889734	0.345549	0.996799	ROMS
15	51448998	DMXL2	5388	2751	2637	0.889733	0.34555	0.996799	ROMS
1	156591910	NAXE	5388	2751	2637	0.889322	0.345661	0.996799	ROMS
23	119870851	NDUFA1	5388	2751	2637	0.88794	0.346036	0.996799	ROMS
23	119870851	RNF113A	5388	2751	2637	0.88794	0.346036	0.996799	ROMS
3	53329307	CACNA1D	5809	3172	2637	0.887651	0.346115	0.997998	MS
16	79424	NPRL3	5809	3172	2637	0.886975	0.346298	0.997998	MS
11	66067956	PACS1	3058	421	2637	0.884446	0.346987	0.99659	POMS
2	219279811	DNAJB2	3058	421	2637	0.884012	0.347105	0.99659	POMS
16	79424	NPRL3	5388	2751	2637	0.883838	0.347152	0.996799	ROMS
21	33903540	ATP5PO	5809	3172	2637	0.883437	0.347262	0.997998	MS
10	88935177	ACTA2	5388	2751	2637	0.883423	0.347266	0.996799	ROMS
12	121626720	ORAI1	5388	2751	2637	0.881945	0.34767	0.996799	ROMS
21	32631044	SYNJ1	5809	3172	2637	0.881828	0.347702	0.997998	MS
17	7884827	CHD3	3058	421	2637	0.881459	0.347803	0.99659	POMS
22	38670900	CBY1	5388	2751	2637	0.880905	0.347954	0.996799	ROMS
6	98874290	FBXL4	3058	421	2637	0.880043	0.34819	0.99659	POMS
3	50214270	SLC38A3	3058	421	2637	0.879907	0.348227	0.99659	POMS
2	74135598	BOLA3	5388	2751	2637	0.878743	0.348546	0.996799	ROMS
17	28396200	SLC46A1	5388	2751	2637	0.878674	0.348565	0.996799	ROMS
11	112025383	DLAT	5809	3172	2637	0.877719	0.348827	0.997998	MS
11	1922855	TNNT3	3058	421	2637	0.877072	0.349005	0.99659	POMS
10	72097363	ASCC1	5809	3172	2637	0.875243	0.349508	0.997998	MS
12	101594979	MYBPC1	3058	421	2637	0.873214	0.350067	0.99659	POMS
19	38304164	YIF1B	5388	2751	2637	0.872959	0.350138	0.996799	ROMS
14	91272651	CCDC88C	5388	2751	2637	0.871896	0.350431	0.996799	ROMS
6	24650794	TDP2	5388	2751	2637	0.871562	0.350523	0.996799	ROMS
2	201078901	NDUFB3	5388	2751	2637	0.870253	0.350885	0.996799	ROMS
1	29194190	MECR	5809	3172	2637	0.869752	0.351024	0.997998	MS
23	30653489	GK	3058	421	2637	0.868833	0.351279	0.99659	POMS
15	43866183	FRMD5	5388	2751	2637	0.868714	0.351311	0.996799	ROMS
19	41382784	EXOSC5	3058	421	2637	0.868618	0.351339	0.99659	POMS
16	2471717	TBC1D24	3058	421	2637	0.868159	0.351466	0.99659	POMS
17	57840922	MRPS23	5388	2751	2637	0.867958	0.351521	0.996799	ROMS
6	33689343	UQCC2	5388	2751	2637	0.867781	0.35157	0.996799	ROMS
14	100328798	WARS1	5809	3172	2637	0.866474	0.351933	0.997998	MS
1	6462158	PLEKHG5	5809	3172	2637	0.864259	0.352549	0.997998	MS
23	145822382	SLITRK2	5388	2751	2637	0.863457	0.352773	0.996799	ROMS
22	29480198	NEFH	5388	2751	2637	0.862499	0.35304	0.996799	ROMS
21	46191121	LSS	3058	421	2637	0.861551	0.353305	0.99659	POMS
16	1346936	GNPTG	3058	421	2637	0.858539	0.354147	0.99659	POMS
11	66685790	SPTBN2	3058	421	2637	0.858146	0.354258	0.99659	POMS
10	88935177	ACTA2	5809	3172	2637	0.857926	0.354319	0.997998	MS
1	86914041	HS2ST1	5809	3172	2637	0.857749	0.354369	0.997998	MS
12	109568806	MVK	3058	421	2637	0.857499	0.354439	0.99659	POMS
4	101025794	PPP3CA	5388	2751	2637	0.857329	0.354488	0.996799	ROMS
19	53874251	PRKCG	5388	2751	2637	0.857106	0.35455	0.996799	ROMS
17	67825903	BPTF	5388	2751	2637	0.856681	0.35467	0.996799	ROMS
23	74739463	NEXMIF	5809	3172	2637	0.856352	0.354761	0.997998	MS
16	29806735	PRRT2	5388	2751	2637	0.853957	0.355435	0.996799	ROMS
23	37686032	XK	5388	2751	2637	0.852046	0.355975	0.996799	ROMS
3	50675233	DOCK3	3058	421	2637	0.847717	0.357199	0.99659	POMS
2	99551410	AFF3	5809	3172	2637	0.847227	0.357338	0.997998	MS
19	13207262	CACNA1A	3058	421	2637	0.84546	0.35784	0.99659	POMS
14	100328798	WARS1	3058	421	2637	0.844478	0.358119	0.99659	POMS
19	29207570	UQCRFS1	3058	421	2637	0.84391	0.358281	0.99659	POMS
21	31667346	SCAF4	5809	3172	2637	0.843646	0.358356	0.997998	MS
1	44412070	RNF220	3058	421	2637	0.843217	0.358478	0.99659	POMS
1	45497311	MMACHC	3058	421	2637	0.842602	0.358653	0.99659	POMS
3	47810678	DHX30	5388	2751	2637	0.842445	0.358698	0.996799	ROMS
14	53046877	DDHD1	5388	2751	2637	0.841295	0.359027	0.996799	ROMS
1	116373505	ATP1A1	5809	3172	2637	0.840293	0.359313	0.997998	MS
12	51912351	ACVRL1	5388	2751	2637	0.839936	0.359415	0.996799	ROMS
12	31387659	DENND5B	5388	2751	2637	0.838454	0.35984	0.996799	ROMS
9	127447883	LRSAM1	3058	421	2637	0.838425	0.359848	0.99659	POMS
14	105300526	PACS2	5809	3172	2637	0.836149	0.360501	0.997998	MS
6	165339323	PDE10A	5388	2751	2637	0.835863	0.360583	0.996799	ROMS
17	64477962	POLG2	5809	3172	2637	0.835352	0.360729	0.997998	MS
11	94420160	MRE11	3058	421	2637	0.835282	0.36075	0.99659	POMS
12	111034084	CUX2	5809	3172	2637	0.834861	0.360871	0.997998	MS
4	106316594	AIMP1	3058	421	2637	0.833002	0.361406	0.99659	POMS
8	139731094	TRAPPC9	3058	421	2637	0.831814	0.361749	0.99659	POMS
19	38910649	SARS2	5388	2751	2637	0.826308	0.363342	0.996799	ROMS
3	9930051	CRELD1	5388	2751	2637	0.826247	0.36336	0.996799	ROMS
18	79679970	CTDP1	3058	421	2637	0.825999	0.363432	0.99659	POMS
11	108121634	ACAT1	5809	3172	2637	0.825319	0.363629	0.997998	MS
13	101706779	FGF14	5388	2751	2637	0.824973	0.36373	0.996799	ROMS
20	38724699	SLC32A1	3058	421	2637	0.819864	0.36522	0.99659	POMS
21	45171696	ADARB1	5388	2751	2637	0.819766	0.365249	0.996799	ROMS
14	50877959	PYGL	5809	3172	2637	0.819068	0.365453	0.997998	MS
2	157737438	ACVR1	3058	421	2637	0.818945	0.365489	0.99659	POMS
10	13109123	OPTN	5388	2751	2637	0.818514	0.365615	0.996799	ROMS
2	86106252	PTCD3	5809	3172	2637	0.818292	0.36568	0.997998	MS
12	123707625	ATP6V0A2	5809	3172	2637	0.816891	0.366091	0.997998	MS
14	105142600	JAG2	5809	3172	2637	0.816211	0.36629	0.997998	MS
16	69316027	COG8	5388	2751	2637	0.815649	0.366455	0.996799	ROMS
22	42060404	NAGA	5809	3172	2637	0.815499	0.366499	0.997998	MS
1	43384893	SZT2	5388	2751	2637	0.81506	0.366628	0.996799	ROMS
4	169400607	NEK1	5388	2751	2637	0.814397	0.366823	0.996799	ROMS
11	119067831	VPS11	5388	2751	2637	0.813845	0.366986	0.996799	ROMS
3	193593435	OPA1	5388	2751	2637	0.811731	0.367609	0.996799	ROMS
17	81236753	NDUFAF8	5809	3172	2637	0.811426	0.367699	0.997998	MS
23	11112065	HCCS	5809	3172	2637	0.811251	0.36775	0.997998	MS
2	189561828	SLC40A1	3058	421	2637	0.810173	0.368069	0.99659	POMS
12	32730955	YARS2	5388	2751	2637	0.810015	0.368115	0.996799	ROMS
12	106357890	POLR3B	3058	421	2637	0.809691	0.368211	0.99659	POMS
1	182842551	DHX9	5388	2751	2637	0.809225	0.368349	0.996799	ROMS
6	12749601	PHACTR1	5809	3172	2637	0.807492	0.368863	0.997998	MS
1	11782189	MTHFR	5809	3172	2637	0.805977	0.369312	0.997998	MS
4	185143276	SLC25A4	5388	2751	2637	0.805512	0.36945	0.996799	ROMS
18	8705562	MTCL1	3058	421	2637	0.805279	0.369519	0.99659	POMS
4	39454558	LIAS	5388	2751	2637	0.803602	0.370019	0.996799	ROMS
2	99150484	LIPT1	3058	421	2637	0.802087	0.37047	0.99659	POMS
19	43501811	ETHE1	5388	2751	2637	0.801719	0.37058	0.996799	ROMS
12	109783652	TRPV4	5809	3172	2637	0.801263	0.370717	0.997998	MS
14	50877959	PYGL	3058	421	2637	0.801086	0.370769	0.99659	POMS
2	165991160	SCN1A	5809	3172	2637	0.799564	0.371224	0.997998	MS
14	75002898	EIF2B2	5388	2751	2637	0.799486	0.371247	0.996799	ROMS
1	2024944	GABRD	3058	421	2637	0.798871	0.371431	0.99659	POMS
4	122922412	SPATA5	5809	3172	2637	0.798767	0.371463	0.997998	MS
7	44206376	CAMK2B	3058	421	2637	0.797884	0.371727	0.99659	POMS
19	19514632	NDUFA13	5809	3172	2637	0.796358	0.372184	0.997998	MS
5	36608451	SLC1A3	3058	421	2637	0.795672	0.37239	0.99659	POMS
3	50214270	SLC38A3	5809	3172	2637	0.795036	0.372582	0.997998	MS
20	761042	SLC52A3	5809	3172	2637	0.79446	0.372755	0.997998	MS
14	73148066	PSEN1	3058	421	2637	0.793511	0.373041	0.99659	POMS
22	30606809	TCN2	5809	3172	2637	0.792578	0.373321	0.997998	MS
15	72241413	PARP6	5388	2751	2637	0.791985	0.3735	0.996799	ROMS
7	101154434	AP1S1	3058	421	2637	0.790647	0.373905	0.99659	POMS
5	132369977	SLC22A5	5388	2751	2637	0.790632	0.373909	0.996799	ROMS
1	244835726	HNRNPU	3058	421	2637	0.79054	0.373937	0.99659	POMS
15	68205259	CLN6	3058	421	2637	0.790308	0.374007	0.99659	POMS
10	80274539	MAT1A	5809	3172	2637	0.789949	0.374116	0.997998	MS
16	17108705	XYLT1	5388	2751	2637	0.789058	0.374385	0.996799	ROMS
23	54198463	WNK3	5809	3172	2637	0.785778	0.37538	0.997998	MS
23	53380228	SMC1A	5809	3172	2637	0.785271	0.375534	0.997998	MS
6	31687517	ABHD16A	5809	3172	2637	0.78499	0.375619	0.997998	MS
5	141485217	PCDHGC4	5388	2751	2637	0.784767	0.375687	0.996799	ROMS
11	61392626	TMEM216	3058	421	2637	0.783611	0.376039	0.99659	POMS
19	3491502	DOHH	5809	3172	2637	0.782854	0.376269	0.997998	MS
11	68048939	CHKA	5388	2751	2637	0.78276	0.376298	0.996799	ROMS
15	42359815	CAPN3	3058	421	2637	0.782549	0.376363	0.99659	POMS
14	95535084	GLRX5	5388	2751	2637	0.781948	0.376546	0.996799	ROMS
23	71118673	MED12	5388	2751	2637	0.781591	0.376655	0.996799	ROMS
5	179801432	SQSTM1	3058	421	2637	0.781345	0.37673	0.99659	POMS
12	131929738	PUS1	5388	2751	2637	0.781011	0.376832	0.996799	ROMS
1	19219308	EMC1	5809	3172	2637	0.78079	0.3769	0.997998	MS
17	57840922	MRPS23	3058	421	2637	0.780472	0.376997	0.99659	POMS
1	99970624	SLC35A3	5809	3172	2637	0.78004	0.377129	0.997998	MS
21	46131957	FTCD	5388	2751	2637	0.77898	0.377453	0.996799	ROMS
11	116830787	APOA1	5809	3172	2637	0.778486	0.377604	0.997998	MS
1	11989188	MFN2	3058	421	2637	0.777155	0.378012	0.99659	POMS
16	5028913	ALG1	5388	2751	2637	0.776149	0.378321	0.996799	ROMS
16	23388964	COG7	5809	3172	2637	0.774923	0.378698	0.997998	MS
2	11713792	LPIN1	5809	3172	2637	0.773573	0.379114	0.997998	MS
23	101231674	DRP2	5388	2751	2637	0.771606	0.37972	0.996799	ROMS
7	33014744	NT5C3A	5809	3172	2637	0.771563	0.379734	0.997998	MS
10	133358006	ECHS1	3058	421	2637	0.771548	0.379739	0.99659	POMS
12	49018589	KMT2D	5809	3172	2637	0.77064	0.38002	0.997998	MS
11	3856191	STIM1	5809	3172	2637	0.769389	0.380406	0.997998	MS
19	19182600	BORCS8	5809	3172	2637	0.769334	0.380423	0.997998	MS
13	36297692	SPART	5388	2751	2637	0.7691	0.380496	0.996799	ROMS
17	28353739	TMEM199	5809	3172	2637	0.767787	0.380903	0.997998	MS
17	70174945	KCNJ2	5388	2751	2637	0.767042	0.381133	0.996799	ROMS
23	152829231	NSDHL	3058	421	2637	0.766684	0.381245	0.99659	POMS
6	121446820	GJA1	3058	421	2637	0.766473	0.381311	0.99659	POMS
3	15596396	BTD	3058	421	2637	0.765901	0.381488	0.99659	POMS
3	183015445	MCCC1	3058	421	2637	0.765684	0.381556	0.99659	POMS
14	35534320	RALGAPA1	3058	421	2637	0.765618	0.381576	0.99659	POMS
2	219434922	SPEG	5809	3172	2637	0.765425	0.381636	0.997998	MS
12	123616542	EIF2B1	5388	2751	2637	0.763978	0.382087	0.996799	ROMS
2	72887446	SPR	5809	3172	2637	0.762084	0.382678	0.997998	MS
6	110100464	WASF1	5388	2751	2637	0.762065	0.382683	0.996799	ROMS
22	37060806	TMPRSS6	3058	421	2637	0.762052	0.382687	0.99659	POMS
13	110150268	COL4A1	5388	2751	2637	0.761721	0.38279	0.996799	ROMS
2	178527073	TTN	5388	2751	2637	0.761544	0.382846	0.996799	ROMS
12	110614133	TCTN1	3058	421	2637	0.761146	0.38297	0.99659	POMS
1	53197008	CPT2	5809	3172	2637	0.761142	0.382971	0.997998	MS
13	76992078	CLN5	5809	3172	2637	0.760166	0.383276	0.997998	MS
7	120274665	KCND2	5388	2751	2637	0.760112	0.383294	0.996799	ROMS
9	131009207	LAMC3	5809	3172	2637	0.759721	0.383416	0.997998	MS
7	120274665	KCND2	5809	3172	2637	0.759496	0.383486	0.997998	MS
11	108222526	ATM	5809	3172	2637	0.759055	0.383624	0.997998	MS
6	146029558	GRM1	5388	2751	2637	0.757774	0.384026	0.996799	ROMS
23	77968888	PGK1	5388	2751	2637	0.757574	0.384089	0.996799	ROMS
7	146116823	CNTNAP2	5809	3172	2637	0.755904	0.384613	0.997998	MS
1	39844110	TRIT1	5388	2751	2637	0.755702	0.384677	0.996799	ROMS
10	87051687	GLUD1	5388	2751	2637	0.75425	0.385134	0.996799	ROMS
9	74724728	TRPM6	5809	3172	2637	0.753906	0.385242	0.997998	MS
14	74286525	ABCD4	3058	421	2637	0.753475	0.385378	0.99659	POMS
5	36105093	LMBRD2	5809	3172	2637	0.751548	0.385986	0.997998	MS
8	43140578	HGSNAT	3058	421	2637	0.751283	0.38607	0.99659	POMS
6	24650794	TDP2	5809	3172	2637	0.750989	0.386163	0.997998	MS
2	3377677	TRAPPC12	5809	3172	2637	0.750967	0.38617	0.997998	MS
5	37114971	CPLANE1	3058	421	2637	0.750203	0.386412	0.99659	POMS
9	34178965	UBAP1	3058	421	2637	0.749993	0.386478	0.99659	POMS
5	156344516	SGCD	5809	3172	2637	0.748038	0.387098	0.997998	MS
14	96837759	VRK1	3058	421	2637	0.746582	0.38756	0.99659	POMS
5	141485217	PCDHGC4	5809	3172	2637	0.746334	0.387639	0.997998	MS
1	116373505	ATP1A1	5388	2751	2637	0.745664	0.387853	0.996799	ROMS
14	95535084	GLRX5	5809	3172	2637	0.745452	0.38792	0.997998	MS
3	131462857	MRPL3	3058	421	2637	0.744265	0.388298	0.99659	POMS
23	14530003	GLRA2	5388	2751	2637	0.743145	0.388656	0.996799	ROMS
15	89300329	POLG	3058	421	2637	0.741051	0.389324	0.99659	POMS
12	50981638	SLC11A2	5809	3172	2637	0.740276	0.389572	0.997998	MS
5	140690865	HARS2	5388	2751	2637	0.739845	0.38971	0.996799	ROMS
4	157078015	GLRB	5809	3172	2637	0.739807	0.389723	0.997998	MS
12	64716757	GNS	3058	421	2637	0.739758	0.389738	0.99659	POMS
2	190199865	HIBCH	5809	3172	2637	0.738994	0.389983	0.997998	MS
15	42733965	TTBK2	5388	2751	2637	0.738246	0.390223	0.996799	ROMS
1	16986291	ATP13A2	5388	2751	2637	0.73819	0.390241	0.996799	ROMS
23	77968888	PGK1	3058	421	2637	0.73754	0.39045	0.99659	POMS
23	49264973	PPP1R3F	5809	3172	2637	0.736995	0.390625	0.997998	MS
1	173825283	DARS2	5809	3172	2637	0.736934	0.390645	0.997998	MS
14	49618978	MGAT2	3058	421	2637	0.734804	0.391331	0.99659	POMS
6	151405264	RMND1	5388	2751	2637	0.734641	0.391383	0.996799	ROMS
6	31687517	ABHD16A	5388	2751	2637	0.734324	0.391485	0.996799	ROMS
3	68977627	EOGT	5388	2751	2637	0.733257	0.391829	0.996799	ROMS
21	33903540	ATP5PO	5388	2751	2637	0.731775	0.392309	0.996799	ROMS
5	80634020	DHFR	5388	2751	2637	0.731384	0.392435	0.996799	ROMS
3	170997928	SLC2A2	3058	421	2637	0.731124	0.392519	0.99659	POMS
17	7884827	CHD3	5388	2751	2637	0.730339	0.392773	0.996799	ROMS
10	69265598	HK1	3058	421	2637	0.729905	0.392914	0.99659	POMS
17	60679443	BCAS3	5388	2751	2637	0.729815	0.392943	0.996799	ROMS
6	110614610	CDK19	5809	3172	2637	0.729408	0.393076	0.997998	MS
11	107504692	ALKBH8	5809	3172	2637	0.729404	0.393076	0.997998	MS
16	2043648	TSC2	5809	3172	2637	0.729181	0.393149	0.997998	MS
17	80470817	NPTX1	5388	2751	2637	0.729176	0.393151	0.996799	ROMS
5	161850567	GABRA1	5388	2751	2637	0.728817	0.393267	0.996799	ROMS
23	153864366	L1CAM	3058	421	2637	0.728599	0.393338	0.99659	POMS
21	46131957	FTCD	3058	421	2637	0.727195	0.393794	0.99659	POMS
17	77281514	SEPTIN9	5809	3172	2637	0.727174	0.393801	0.997998	MS
19	15160795	NOTCH3	5388	2751	2637	0.726366	0.394064	0.996799	ROMS
2	149569976	MMADHC	3058	421	2637	0.726128	0.394141	0.99659	POMS
5	1798682	NDUFS6	3058	421	2637	0.725117	0.394471	0.99659	POMS
10	103855290	STN1	5809	3172	2637	0.723876	0.394875	0.997998	MS
10	89214919	LIPA	3058	421	2637	0.723815	0.394895	0.99659	POMS
3	11790435	TAMM41	5388	2751	2637	0.723741	0.39492	0.996799	ROMS
5	150115722	PDGFRB	5809	3172	2637	0.723364	0.395043	0.997998	MS
3	43690942	ABHD5	3058	421	2637	0.72312	0.395123	0.99659	POMS
6	44300587	AARS2	5809	3172	2637	0.72254	0.395312	0.997998	MS
3	128879734	ACAD9	3058	421	2637	0.722	0.395489	0.99659	POMS
5	150222693	CAMK2A	5388	2751	2637	0.721897	0.395522	0.996799	ROMS
7	130398932	CEP41	5388	2751	2637	0.721856	0.395536	0.996799	ROMS
12	32399813	FGD4	5809	3172	2637	0.72162	0.395613	0.997998	MS
10	123037848	ACADSB	3058	421	2637	0.721031	0.395806	0.99659	POMS
5	132369977	SLC22A5	5809	3172	2637	0.720315	0.396041	0.997998	MS
2	223957477	MRPL44	5809	3172	2637	0.720012	0.39614	0.997998	MS
3	50342408	NPRL2	5388	2751	2637	0.719649	0.396259	0.996799	ROMS
19	43501811	ETHE1	5809	3172	2637	0.718731	0.39656	0.997998	MS
1	45327282	HPDL	3058	421	2637	0.718404	0.396668	0.99659	POMS
23	18575405	CDKL5	3058	421	2637	0.717956	0.396815	0.99659	POMS
16	3727711	CREBBP	3058	421	2637	0.717809	0.396863	0.99659	POMS
3	101564802	TRMT10C	3058	421	2637	0.716731	0.397218	0.99659	POMS
1	112914010	SLC16A1	5809	3172	2637	0.716379	0.397334	0.997998	MS
7	39623581	RALA	5809	3172	2637	0.71563	0.397581	0.997998	MS
19	5678572	MICOS13	5388	2751	2637	0.715432	0.397646	0.996799	ROMS
2	48440944	PPP1R21	5388	2751	2637	0.715169	0.397733	0.996799	ROMS
6	56458945	DST	5388	2751	2637	0.714819	0.397849	0.996799	ROMS
10	17590345	HACD1	3058	421	2637	0.714774	0.397863	0.99659	POMS
5	127331281	MEGF10	5809	3172	2637	0.714052	0.398102	0.997998	MS
14	24233314	TINF2	5388	2751	2637	0.713926	0.398144	0.996799	ROMS
4	107931619	CYP2U1	5809	3172	2637	0.71304	0.398436	0.997998	MS
7	100640701	ACTL6B	5388	2751	2637	0.7128	0.398516	0.996799	ROMS
17	39605383	NEUROD2	5809	3172	2637	0.711244	0.399031	0.997998	MS
13	76992078	CLN5	5388	2751	2637	0.710414	0.399306	0.996799	ROMS
11	108121634	ACAT1	5388	2751	2637	0.710326	0.399336	0.996799	ROMS
23	153789757	SSR4	5388	2751	2637	0.709295	0.399678	0.996799	ROMS
2	165239590	SCN2A	3058	421	2637	0.709274	0.399685	0.99659	POMS
17	58203086	MKS1	5809	3172	2637	0.70611	0.400738	0.997998	MS
9	135495587	MRPS2	5388	2751	2637	0.705655	0.40089	0.996799	ROMS
23	130133373	AIFM1	3058	421	2637	0.70563	0.400898	0.99659	POMS
1	39844110	TRIT1	5809	3172	2637	0.705286	0.401014	0.997998	MS
9	131125562	NUP214	3058	421	2637	0.703651	0.40156	0.99659	POMS
9	69035728	FXN	5388	2751	2637	0.702743	0.401864	0.996799	ROMS
12	21437809	PYROXD1	5388	2751	2637	0.701694	0.402215	0.996799	ROMS
14	74480701	NPC2	5388	2751	2637	0.700532	0.402605	0.996799	ROMS
12	49187005	TUBA1A	5388	2751	2637	0.699678	0.402891	0.996799	ROMS
15	34225124	SLC12A6	3058	421	2637	0.699646	0.402903	0.99659	POMS
17	81933307	PYCR1	5388	2751	2637	0.698948	0.403137	0.996799	ROMS
2	233760289	UGT1A1	5809	3172	2637	0.698807	0.403185	0.997998	MS
7	151557128	PRKAG2	5809	3172	2637	0.697737	0.403545	0.997998	MS
4	55396244	TMEM165	5809	3172	2637	0.697143	0.403746	0.997998	MS
12	57240698	STAC3	5809	3172	2637	0.696217	0.404057	0.997998	MS
17	73193103	COG1	5388	2751	2637	0.696084	0.404103	0.996799	ROMS
17	16217400	PIGL	5809	3172	2637	0.695816	0.404193	0.997998	MS
2	218568946	CNOT9	5809	3172	2637	0.693947	0.404825	0.997998	MS
11	124919860	HEPACAM	5809	3172	2637	0.693798	0.404875	0.997998	MS
10	93587210	RBP4	5809	3172	2637	0.693288	0.405048	0.997998	MS
2	73926824	DGUOK	3058	421	2637	0.692459	0.405329	0.99659	POMS
1	10467332	PEX14	3058	421	2637	0.692436	0.405337	0.99659	POMS
10	99711537	COX15	5388	2751	2637	0.69144	0.405675	0.996799	ROMS
2	201624299	TMEM237	5809	3172	2637	0.691312	0.405719	0.997998	MS
1	225398568	LBR	5809	3172	2637	0.691001	0.405824	0.997998	MS
17	44066371	G6PC3	5809	3172	2637	0.69074	0.405913	0.997998	MS
1	160279514	PEX19	3058	421	2637	0.690448	0.406012	0.99659	POMS
11	3856191	STIM1	3058	421	2637	0.690032	0.406153	0.99659	POMS
22	42081923	NDUFA6	5809	3172	2637	0.689245	0.406421	0.997998	MS
7	103472730	RELN	5388	2751	2637	0.689097	0.406471	0.996799	ROMS
11	33700243	CD59	3058	421	2637	0.689008	0.406502	0.99659	POMS
3	180912620	FXR1	3058	421	2637	0.688628	0.406631	0.99659	POMS
10	93587210	RBP4	5388	2751	2637	0.688332	0.406733	0.996799	ROMS
5	77210631	PDE8B	5809	3172	2637	0.687924	0.406871	0.997998	MS
12	57620404	B4GALNT1	5809	3172	2637	0.687721	0.406941	0.997998	MS
4	1806580	LETM1	3058	421	2637	0.686389	0.407395	0.99659	POMS
2	199911438	C2orf69	5809	3172	2637	0.686008	0.407526	0.997998	MS
17	18274827	TOP3A	5388	2751	2637	0.685964	0.407541	0.996799	ROMS
3	43690942	ABHD5	5809	3172	2637	0.685772	0.407606	0.997998	MS
20	37983533	TTI1	5809	3172	2637	0.685193	0.407804	0.997998	MS
17	44066371	G6PC3	3058	421	2637	0.684875	0.407913	0.99659	POMS
20	50935136	DPM1	5388	2751	2637	0.684767	0.40795	0.996799	ROMS
1	6097335	CHD5	5388	2751	2637	0.683987	0.408217	0.996799	ROMS
5	141939582	PCDH12	3058	421	2637	0.683904	0.408245	0.99659	POMS
10	95664136	TCTN3	5809	3172	2637	0.683111	0.408518	0.997998	MS
19	45485716	RTN2	5388	2751	2637	0.681931	0.408922	0.996799	ROMS
11	116830787	APOA1	3058	421	2637	0.67916	0.409876	0.99659	POMS
3	47381009	PTPN23	5809	3172	2637	0.678934	0.409954	0.997998	MS
2	64989643	SLC1A4	5809	3172	2637	0.677153	0.410569	0.997998	MS
11	72293443	CLPB	5809	3172	2637	0.677138	0.410574	0.997998	MS
19	51340197	ETFB	5809	3172	2637	0.676906	0.410654	0.997998	MS
11	7987340	EIF3F	5388	2751	2637	0.676024	0.410959	0.996799	ROMS
23	75053377	ABCB7	5809	3172	2637	0.674184	0.411597	0.997998	MS
18	45837089	EPG5	3058	421	2637	0.673974	0.41167	0.99659	POMS
23	43656243	MAOA	5388	2751	2637	0.673327	0.411895	0.996799	ROMS
7	45000291	CCM2	5809	3172	2637	0.672109	0.412318	0.997998	MS
9	98290557	GABBR2	3058	421	2637	0.671353	0.41258	0.99659	POMS
23	120428622	LAMP2	3058	421	2637	0.670623	0.412835	0.99659	POMS
17	44848169	EFTUD2	5388	2751	2637	0.670134	0.413005	0.996799	ROMS
3	148994129	GYG1	5809	3172	2637	0.670019	0.413045	0.997998	MS
3	113745930	ATP6V1A	5809	3172	2637	0.668873	0.413444	0.997998	MS
1	151006495	PRUNE1	5388	2751	2637	0.668708	0.413502	0.996799	ROMS
20	47210608	ZMYND8	3058	421	2637	0.668183	0.413686	0.99659	POMS
1	108136684	SLC25A24	5809	3172	2637	0.666169	0.414391	0.997998	MS
23	100296287	PCDH19	3058	421	2637	0.665862	0.414499	0.99659	POMS
11	3797890	PGAP2	5388	2751	2637	0.665759	0.414534	0.996799	ROMS
2	54526371	SPTBN1	3058	421	2637	0.665148	0.414749	0.99659	POMS
5	151505702	FAT2	5809	3172	2637	0.664028	0.415141	0.997998	MS
7	151557128	PRKAG2	5388	2751	2637	0.663286	0.415402	0.996799	ROMS
19	53874251	PRKCG	5809	3172	2637	0.662198	0.415785	0.997998	MS
1	151006495	PRUNE1	5809	3172	2637	0.66166	0.415975	0.997998	MS
2	241735227	D2HGDH	5388	2751	2637	0.660196	0.41649	0.996799	ROMS
12	75041156	KCNC2	5809	3172	2637	0.659601	0.4167	0.997998	MS
17	50561373	CACNA1G	5809	3172	2637	0.658422	0.417118	0.997998	MS
23	153926193	NAA10	5388	2751	2637	0.65811	0.417228	0.996799	ROMS
2	218629634	ZNF142	5809	3172	2637	0.657822	0.41733	0.997998	MS
4	165333370	MSMO1	3058	421	2637	0.657675	0.417382	0.99659	POMS
1	108136684	SLC25A24	5388	2751	2637	0.657048	0.417604	0.996799	ROMS
2	38666192	GALM	3058	421	2637	0.653397	0.418901	0.99659	POMS
1	112914010	SLC16A1	3058	421	2637	0.653325	0.418927	0.99659	POMS
12	55681783	ITGA7	5809	3172	2637	0.653059	0.419021	0.997998	MS
17	77281514	SEPTIN9	5388	2751	2637	0.651304	0.419647	0.996799	ROMS
22	37967160	SOX10	3058	421	2637	0.65081	0.419823	0.99659	POMS
1	225842395	TMEM63A	5388	2751	2637	0.649859	0.420163	0.996799	ROMS
17	5428098	C1QBP	3058	421	2637	0.649722	0.420213	0.99659	POMS
22	37060806	TMPRSS6	5388	2751	2637	0.648822	0.420534	0.996799	ROMS
22	49903927	ALG12	5809	3172	2637	0.64763	0.420961	0.997998	MS
17	7190722	DLG4	5388	2751	2637	0.646735	0.421282	0.996799	ROMS
1	224114076	FBXO28	3058	421	2637	0.646585	0.421336	0.99659	POMS
19	48960814	FTL	3058	421	2637	0.646168	0.421486	0.99659	POMS
9	34178965	UBAP1	5388	2751	2637	0.645966	0.421559	0.996799	ROMS
14	24233314	TINF2	5809	3172	2637	0.645327	0.421788	0.997998	MS
2	48440944	PPP1R21	5809	3172	2637	0.645033	0.421894	0.997998	MS
16	56192140	GNAO1	5809	3172	2637	0.644782	0.421984	0.997998	MS
19	50210440	MYH14	5809	3172	2637	0.644318	0.422151	0.997998	MS
2	156325665	NR4A2	5388	2751	2637	0.644228	0.422184	0.996799	ROMS
6	30712657	TUBB	3058	421	2637	0.644093	0.422233	0.99659	POMS
22	20858584	SNAP29	5809	3172	2637	0.643935	0.422289	0.997998	MS
11	134069026	JAM3	5809	3172	2637	0.642983	0.422633	0.997998	MS
10	77977513	POLR3A	3058	421	2637	0.642535	0.422794	0.99659	POMS
23	153926193	NAA10	5809	3172	2637	0.642258	0.422894	0.997998	MS
3	184135354	EIF2B5	5388	2751	2637	0.642023	0.422979	0.996799	ROMS
16	1706367	MAPK8IP3	5809	3172	2637	0.639017	0.424067	0.997998	MS
23	150592652	MTM1	5388	2751	2637	0.638761	0.424159	0.996799	ROMS
17	4940835	PFN1	5388	2751	2637	0.637184	0.424732	0.996799	ROMS
23	123184519	GRIA3	5809	3172	2637	0.6362	0.42509	0.997998	MS
1	109213911	SARS1	3058	421	2637	0.636168	0.425102	0.99659	POMS
17	44207133	UBTF	5809	3172	2637	0.636103	0.425125	0.997998	MS
22	18078295	PEX26	5809	3172	2637	0.634407	0.425743	0.997998	MS
9	85547151	AGTPBP1	3058	421	2637	0.634092	0.425858	0.99659	POMS
9	128941511	DOLK	3058	421	2637	0.633995	0.425893	0.99659	POMS
1	32770261	YARS1	3058	421	2637	0.633635	0.426025	0.99659	POMS
14	74493217	ISCA2	5388	2751	2637	0.631688	0.426737	0.996799	ROMS
18	8705562	MTCL1	5388	2751	2637	0.631485	0.426811	0.996799	ROMS
6	161350125	PRKN	3058	421	2637	0.631347	0.426862	0.99659	POMS
1	155610262	MSTO1	5809	3172	2637	0.631323	0.42687	0.997998	MS
15	84643493	WDR73	5388	2751	2637	0.631229	0.426905	0.996799	ROMS
5	77210631	PDE8B	5388	2751	2637	0.630633	0.427123	0.996799	ROMS
4	153204433	TRIM2	5388	2751	2637	0.630431	0.427197	0.996799	ROMS
2	165090272	SCN3A	5809	3172	2637	0.629916	0.427386	0.997998	MS
11	64286516	KCNK4	5809	3172	2637	0.629837	0.427415	0.997998	MS
8	74320832	GDAP1	5809	3172	2637	0.629663	0.427479	0.997998	MS
16	72008754	DHODH	3058	421	2637	0.629397	0.427577	0.99659	POMS
10	95755766	ENTPD1	5388	2751	2637	0.629236	0.427636	0.996799	ROMS
13	36995428	EXOSC8	3058	421	2637	0.629175	0.427658	0.99659	POMS
12	131929738	PUS1	5809	3172	2637	0.628015	0.428084	0.997998	MS
16	4795766	ROGDI	5809	3172	2637	0.627841	0.428148	0.997998	MS
22	32043216	SLC5A1	5388	2751	2637	0.62645	0.42866	0.996799	ROMS
1	154268727	HAX1	3058	421	2637	0.626344	0.4287	0.99659	POMS
21	37420363	DYRK1A	5388	2751	2637	0.626319	0.428708	0.996799	ROMS
2	24790425	PTRHD1	3058	421	2637	0.62552	0.429004	0.99659	POMS
13	47943304	SUCLA2	3058	421	2637	0.623883	0.429608	0.99659	POMS
1	999067	ISG15	5388	2751	2637	0.620113	0.431006	0.996799	ROMS
14	77025345	IRF2BPL	3058	421	2637	0.6198	0.431122	0.99659	POMS
13	78596723	POU4F1	3058	421	2637	0.61918	0.431352	0.99659	POMS
2	219434922	SPEG	5388	2751	2637	0.618433	0.43163	0.996799	ROMS
17	75268119	SLC25A19	3058	421	2637	0.617752	0.431884	0.99659	POMS
2	32063742	SPAST	5809	3172	2637	0.617573	0.431951	0.997998	MS
17	50561373	CACNA1G	5388	2751	2637	0.617464	0.431991	0.996799	ROMS
22	30606809	TCN2	5388	2751	2637	0.615475	0.432734	0.996799	ROMS
23	100296287	PCDH19	5809	3172	2637	0.614949	0.43293	0.997998	MS
17	81510601	ACTG1	5809	3172	2637	0.614853	0.432966	0.997998	MS
16	89268657	ANKRD11	5388	2751	2637	0.61474	0.433008	0.996799	ROMS
3	184135354	EIF2B5	5809	3172	2637	0.614287	0.433178	0.997998	MS
23	136196747	FHL1	3058	421	2637	0.614196	0.433213	0.99659	POMS
9	35057105	VCP	5388	2751	2637	0.613948	0.433305	0.996799	ROMS
1	43359142	ELOVL1	5388	2751	2637	0.613211	0.433582	0.996799	ROMS
5	157285477	CYFIP2	5809	3172	2637	0.612591	0.433813	0.997998	MS
19	35714699	KMT2B	5388	2751	2637	0.612254	0.43394	0.996799	ROMS
23	25004589	ARX	5388	2751	2637	0.612156	0.433977	0.996799	ROMS
17	36537104	PIGW	5809	3172	2637	0.610248	0.434694	0.997998	MS
1	36084950	ADPRS	5809	3172	2637	0.609796	0.434865	0.997998	MS
1	244835629	COX20	3058	421	2637	0.608556	0.435332	0.99659	POMS
5	134197738	PPP2CA	3058	421	2637	0.607739	0.43564	0.99659	POMS
12	57780221	TSFM	3058	421	2637	0.607256	0.435823	0.99659	POMS
21	31667346	SCAF4	5388	2751	2637	0.607176	0.435853	0.996799	ROMS
6	128883174	LAMA2	3058	421	2637	0.606707	0.436031	0.99659	POMS
23	119470097	UBE2A	3058	421	2637	0.606102	0.43626	0.99659	POMS
1	26794135	PIGV	5809	3172	2637	0.605671	0.436422	0.997998	MS
12	49187005	TUBA1A	5809	3172	2637	0.605331	0.436551	0.997998	MS
1	52687763	COA7	5809	3172	2637	0.605042	0.436661	0.997998	MS
1	30941149	PUM1	5388	2751	2637	0.60449	0.43687	0.996799	ROMS
14	50877959	PYGL	5388	2751	2637	0.604185	0.436985	0.996799	ROMS
11	124747593	ESAM	5388	2751	2637	0.603876	0.437103	0.996799	ROMS
3	48463825	TREX1	5809	3172	2637	0.603296	0.437323	0.997998	MS
9	34635586	GALT	3058	421	2637	0.603214	0.437354	0.99659	POMS
10	95610226	ALDH18A1	5809	3172	2637	0.602907	0.437471	0.997998	MS
12	4911283	KCNA1	3058	421	2637	0.602829	0.437501	0.99659	POMS
20	10275501	SNAP25	3058	421	2637	0.602718	0.437543	0.99659	POMS
1	119647691	PHGDH	5388	2751	2637	0.601918	0.437848	0.996799	ROMS
6	136822690	PEX7	3058	421	2637	0.60185	0.437873	0.99659	POMS
19	47475478	KPTN	3058	421	2637	0.60171	0.437926	0.99659	POMS
2	69326133	GFPT1	5809	3172	2637	0.601124	0.438149	0.997998	MS
1	155135913	DPM3	3058	421	2637	0.600915	0.438229	0.99659	POMS
22	42081923	NDUFA6	5388	2751	2637	0.600713	0.438306	0.996799	ROMS
5	168486477	RARS1	5388	2751	2637	0.600327	0.438453	0.996799	ROMS
5	138947127	SIL1	5809	3172	2637	0.59972	0.438685	0.997998	MS
14	36513039	NKX2-1	3058	421	2637	0.597547	0.439515	0.99659	POMS
22	46326456	TRMU	5388	2751	2637	0.597545	0.439516	0.996799	ROMS
1	8355094	RERE	5388	2751	2637	0.595631	0.44025	0.996799	ROMS
7	151557128	PRKAG2	3058	421	2637	0.595528	0.440289	0.99659	POMS
2	165749830	GALNT3	3058	421	2637	0.595295	0.440378	0.99659	POMS
23	72581059	PHKA1	5388	2751	2637	0.59467	0.440619	0.996799	ROMS
2	74135598	BOLA3	3058	421	2637	0.594444	0.440706	0.99659	POMS
2	1791178	MYT1L	5809	3172	2637	0.594085	0.440844	0.997998	MS
12	75041156	KCNC2	3058	421	2637	0.594074	0.440848	0.99659	POMS
15	77998291	TBC1D2B	5388	2751	2637	0.593957	0.440893	0.996799	ROMS
9	37761959	EXOSC3	3058	421	2637	0.593648	0.441012	0.99659	POMS
2	3377677	TRAPPC12	5388	2751	2637	0.593522	0.44106	0.996799	ROMS
7	41964409	GLI3	5388	2751	2637	0.593344	0.441129	0.996799	ROMS
2	201624299	TMEM237	3058	421	2637	0.591305	0.441915	0.99659	POMS
15	66387260	MAP2K1	5388	2751	2637	0.591115	0.441989	0.996799	ROMS
2	99150484	LIPT1	5809	3172	2637	0.590844	0.442093	0.997998	MS
19	45939766	NOVA2	3058	421	2637	0.590392	0.442267	0.99659	POMS
20	4699328	PRNP	5809	3172	2637	0.590222	0.442334	0.997998	MS
1	243489054	AKT3	5388	2751	2637	0.589139	0.442752	0.996799	ROMS
2	197487087	HSPD1	5388	2751	2637	0.589055	0.442785	0.996799	ROMS
1	44850947	EIF2B3	3058	421	2637	0.588405	0.443037	0.99659	POMS
1	160120918	ATP1A2	5388	2751	2637	0.588402	0.443038	0.996799	ROMS
8	106447959	OXR1	3058	421	2637	0.58815	0.443136	0.99659	POMS
7	100097325	AP4M1	3058	421	2637	0.588034	0.44318	0.99659	POMS
23	153723156	ABCD1	5388	2751	2637	0.588011	0.443189	0.996799	ROMS
16	56192140	GNAO1	3058	421	2637	0.586641	0.443721	0.99659	POMS
4	89726551	SNCA	3058	421	2637	0.586538	0.443761	0.99659	POMS
22	18913491	PRODH	5388	2751	2637	0.585475	0.444174	0.996799	ROMS
6	42984404	PPP2R5D	5809	3172	2637	0.5854	0.444204	0.997998	MS
2	71454044	DYSF	5388	2751	2637	0.585078	0.444328	0.996799	ROMS
1	16986291	ATP13A2	5809	3172	2637	0.584878	0.444407	0.997998	MS
1	40069690	PPT1	3058	421	2637	0.584132	0.444697	0.99659	POMS
16	15639085	NDE1	5809	3172	2637	0.583269	0.445034	0.997998	MS
11	126264025	FOXRED1	5809	3172	2637	0.582528	0.445323	0.997998	MS
21	46191121	LSS	5809	3172	2637	0.581066	0.445894	0.997998	MS
8	125020808	WASHC5	3058	421	2637	0.580805	0.445997	0.99659	POMS
23	37686032	XK	5809	3172	2637	0.580105	0.446271	0.997998	MS
2	74525022	HTRA2	3058	421	2637	0.579802	0.44639	0.99659	POMS
22	31754888	DEPDC5	5809	3172	2637	0.579562	0.446484	0.997998	MS
16	31423190	COX6A2	3058	421	2637	0.578975	0.446714	0.99659	POMS
1	115286234	NGF	5388	2751	2637	0.578118	0.447051	0.996799	ROMS
9	92713563	BICD2	5809	3172	2637	0.577558	0.447271	0.997998	MS
17	59620044	CLTC	5809	3172	2637	0.576753	0.447588	0.997998	MS
6	56458945	DST	5809	3172	2637	0.576245	0.447788	0.997998	MS
15	76192009	ETFA	5388	2751	2637	0.576151	0.447825	0.996799	ROMS
5	154888278	GEMIN5	5809	3172	2637	0.575293	0.448163	0.997998	MS
6	104729769	HACE1	3058	421	2637	0.575243	0.448183	0.99659	POMS
3	196659737	NRROS	3058	421	2637	0.575236	0.448186	0.99659	POMS
5	126545018	ALDH7A1	5388	2751	2637	0.573272	0.448961	0.996799	ROMS
15	64387865	TRIP4	3058	421	2637	0.572482	0.449275	0.99659	POMS
2	189561828	SLC40A1	5388	2751	2637	0.572368	0.449319	0.996799	ROMS
15	41387470	NDUFAF1	5809	3172	2637	0.57224	0.44937	0.997998	MS
6	106571994	RTN4IP1	5809	3172	2637	0.571382	0.44971	0.997998	MS
11	71435455	DHCR7	5388	2751	2637	0.570272	0.450151	0.996799	ROMS
5	140114163	PURA	5388	2751	2637	0.569956	0.450276	0.996799	ROMS
11	532708	HRAS	3058	421	2637	0.569879	0.450307	0.99659	POMS
3	49412399	AMT	3058	421	2637	0.56915	0.450597	0.99659	POMS
3	50342408	NPRL2	3058	421	2637	0.568541	0.45084	0.99659	POMS
1	67009089	SLC35D1	5809	3172	2637	0.568515	0.45085	0.997998	MS
5	72107445	MAP1B	5388	2751	2637	0.567898	0.451095	0.996799	ROMS
8	28716018	EXTL3	3058	421	2637	0.567031	0.451441	0.99659	POMS
9	92713563	BICD2	3058	421	2637	0.56606	0.451829	0.99659	POMS
3	68977627	EOGT	5809	3172	2637	0.566005	0.451851	0.997998	MS
4	107931619	CYP2U1	3058	421	2637	0.565866	0.451906	0.99659	POMS
2	134456723	TMEM163	5809	3172	2637	0.565318	0.452125	0.997998	MS
12	56157480	SMARCC2	5388	2751	2637	0.565025	0.452243	0.996799	ROMS
6	105101171	BVES	5809	3172	2637	0.564991	0.452257	0.997998	MS
1	154585242	ADAR	5809	3172	2637	0.56489	0.452296	0.997998	MS
3	164982349	SI	5388	2751	2637	0.563904	0.452691	0.996799	ROMS
6	69676225	LMBRD1	5388	2751	2637	0.563787	0.452738	0.996799	ROMS
2	201698706	ALS2	5388	2751	2637	0.563293	0.452936	0.996799	ROMS
2	32063742	SPAST	5388	2751	2637	0.562879	0.453103	0.996799	ROMS
7	44206376	CAMK2B	5388	2751	2637	0.562773	0.453145	0.996799	ROMS
2	134456723	TMEM163	3058	421	2637	0.561889	0.4535	0.99659	POMS
6	170283013	DLL1	5388	2751	2637	0.56059	0.454023	0.996799	ROMS
17	59674776	PTRH2	5388	2751	2637	0.5604	0.454099	0.996799	ROMS
16	13920202	ERCC4	5809	3172	2637	0.559784	0.454347	0.997998	MS
12	122224596	VPS33A	5809	3172	2637	0.559479	0.454471	0.997998	MS
22	40346560	ADSL	5809	3172	2637	0.559427	0.454492	0.997998	MS
23	21374804	CNKSR2	5388	2751	2637	0.558925	0.454694	0.996799	ROMS
7	144453613	TPK1	5809	3172	2637	0.558692	0.454788	0.997998	MS
[truncated: 2,973 more rows]

## Sheet: Table_S7
Table S7. SKATO results of gene-based associations tests with ARMSS
CHR	POS	GENE	N	CHISQ	P	FDR	MS_GROUP
8	19405817	CSGALNACT1	2733	11.7334	0.000613875	0.86845	ARMSS_ROMS
1	39844110	TRIT1	2733	10.1155	0.00147028	0.86845	ARMSS_ROMS
17	63681772	STRADA	2733	9.96502	0.00159544	0.86845	ARMSS_ROMS
7	2520108	LFNG	2733	8.29807	0.00396872	0.999543	ARMSS_ROMS
20	25290519	ABHD12	2733	8.24804	0.00407962	0.999543	ARMSS_ROMS
20	44614531	ADA	2733	7.85374	0.00507154	0.999543	ARMSS_ROMS
19	48960814	FTL	2733	7.75018	0.00537069	0.999543	ARMSS_ROMS
3	47381009	PTPN23	2733	7.67164	0.00560958	0.999543	ARMSS_ROMS
8	93754874	TMEM67	2733	7.67072	0.00561242	0.999543	ARMSS_ROMS
9	132887411	TSC1	2733	7.39354	0.00654591	0.999543	ARMSS_ROMS
17	10681219	SCO1	2733	7.09139	0.00774551	0.999543	ARMSS_ROMS
11	63574958	PLAAT3	2733	6.74022	0.00942627	0.999543	ARMSS_ROMS
17	81510601	ACTG1	2733	6.62314	0.0100663	0.999543	ARMSS_ROMS
22	37051676	KCTD17	2733	6.37656	0.0115638	0.999543	ARMSS_ROMS
3	42654675	ZBTB47	2733	6.08349	0.0136452	0.999543	ARMSS_ROMS
6	116278733	TSPYL1	2733	6.06316	0.0138029	0.999543	ARMSS_ROMS
19	48390501	GRIN2D	2733	5.98204	0.0144524	0.999543	ARMSS_ROMS
11	66258523	KLC2	2733	5.92614	0.014918	0.999543	ARMSS_ROMS
17	59620044	CLTC	2733	5.6757	0.0172016	0.999543	ARMSS_ROMS
9	137139552	GRIN1	2733	5.65342	0.0174213	0.999543	ARMSS_ROMS
3	9930051	CRELD1	2733	5.65141	0.0174413	0.999543	ARMSS_ROMS
1	11989188	MFN2	2733	5.64041	0.0175509	0.999543	ARMSS_ROMS
21	31120400	TIAM1	2733	5.4444	0.0196313	0.999543	ARMSS_ROMS
2	199272239	SATB2	2733	5.44405	0.019635	0.999543	ARMSS_ROMS
19	589892	HCN2	2733	5.32644	0.0210044	0.999543	ARMSS_ROMS
16	4795766	ROGDI	2733	5.32148	0.021064	0.999543	ARMSS_ROMS
17	75937565	ACOX1	2733	5.30991	0.0212046	0.999543	ARMSS_ROMS
2	47791001	FBXO11	2733	5.27038	0.0216915	0.999543	ARMSS_ROMS
11	119081267	HMBS	2733	5.01911	0.0250692	0.999543	ARMSS_ROMS
8	144078733	GPAA1	2733	5.01898	0.0250709	0.999543	ARMSS_ROMS
15	82659567	AP3B2	2733	4.99079	0.0254824	0.999543	ARMSS_ROMS
5	141485217	PCDHGC4	2733	4.88542	0.0270844	0.999543	ARMSS_ROMS
19	36054135	WDR62	2733	4.66688	0.0307496	0.999543	ARMSS_ROMS
14	31025880	AP4S1	2733	4.63383	0.0313473	0.999543	ARMSS_ROMS
17	42120088	RAB5C	2733	4.60883	0.0318075	0.999543	ARMSS_ROMS
5	126777476	LMNB1	2733	4.57624	0.0324183	0.999543	ARMSS_ROMS
4	82425974	HNRNPDL	2733	4.45302	0.0348393	0.999543	ARMSS_ROMS
3	186783521	EIF4A2	2733	4.43642	0.0351795	0.999543	ARMSS_ROMS
7	44624350	OGDH	2733	4.3725	0.0365233	0.999543	ARMSS_ROMS
3	47810678	DHX30	2733	4.31727	0.0377277	0.999543	ARMSS_ROMS
8	91070448	OTUD6B	2733	4.31633	0.0377485	0.999543	ARMSS_ROMS
5	114361126	KCNN2	2733	4.30482	0.0380049	0.999543	ARMSS_ROMS
9	132264311	SETX	2733	4.25191	0.0392058	0.999543	ARMSS_ROMS
22	50055272	MLC1	2733	4.2285	0.0397503	0.999543	ARMSS_ROMS
12	4649110	NDUFA9	2733	4.14065	0.0418649	0.999543	ARMSS_ROMS
23	150592652	MTM1	2733	4.12674	0.0422105	0.999543	ARMSS_ROMS
2	3377677	TRAPPC12	2733	4.07137	0.0436154	0.999543	ARMSS_ROMS
11	107504692	ALKBH8	2733	4.02111	0.0449345	0.999543	ARMSS_ROMS
16	79424	NPRL3	2733	4.0186	0.0450008	0.999543	ARMSS_ROMS
21	32631044	SYNJ1	2733	3.99585	0.0456121	0.999543	ARMSS_ROMS
17	81899936	PCYT2	2733	3.94084	0.047127	0.999543	ARMSS_ROMS
16	83899145	MLYCD	2733	3.91909	0.0477408	0.999543	ARMSS_ROMS
3	43690942	ABHD5	2733	3.87395	0.0490411	0.999543	ARMSS_ROMS
11	13694841	FAR1	2733	3.83346	0.0502389	0.999543	ARMSS_ROMS
10	17590345	HACD1	2733	3.79239	0.0514861	0.999543	ARMSS_ROMS
3	128879734	ACAD9	2733	3.78765	0.0516321	0.999543	ARMSS_ROMS
1	11782189	MTHFR	2733	3.78548	0.0516987	0.999543	ARMSS_ROMS
17	8228296	CTC1	2733	3.75939	0.0525122	0.999543	ARMSS_ROMS
7	4781173	AP5Z1	2733	3.73702	0.0532194	0.999543	ARMSS_ROMS
14	77025345	IRF2BPL	2733	3.73668	0.0532304	0.999543	ARMSS_ROMS
9	109137475	FRRS1L	2733	3.73218	0.053374	0.999543	ARMSS_ROMS
11	112226371	PTS	2733	3.65154	0.056017	0.999543	ARMSS_ROMS
2	148458699	MBD5	2733	3.64488	0.0562419	0.999543	ARMSS_ROMS
23	71533351	OGT	2733	3.62258	0.0570007	0.999543	ARMSS_ROMS
17	28548589	PIGS	2733	3.61904	0.0571216	0.999543	ARMSS_ROMS
3	68977627	EOGT	2733	3.60948	0.0574513	0.999543	ARMSS_ROMS
10	49735276	OGDHL	2733	3.60372	0.0576501	0.999543	ARMSS_ROMS
3	12489931	TSEN2	2733	3.56571	0.0589848	0.999543	ARMSS_ROMS
20	34281123	AHCY	2733	3.51848	0.0606876	0.999543	ARMSS_ROMS
10	87504827	MINPP1	2733	3.51252	0.060906	0.999543	ARMSS_ROMS
12	123671310	TCTN2	2733	3.49614	0.061512	0.999543	ARMSS_ROMS
1	11801196	CLCN6	2733	3.46221	0.0627856	0.999543	ARMSS_ROMS
3	164982349	SI	2733	3.46133	0.0628203	0.999543	ARMSS_ROMS
19	42216700	ZNF526	2733	3.45282	0.0631437	0.999543	ARMSS_ROMS
1	42926802	SLC2A1	2733	3.42065	0.0643858	0.999543	ARMSS_ROMS
5	138947127	SIL1	2733	3.41503	0.0646056	0.999543	ARMSS_ROMS
4	127920557	MFSD8	2733	3.40131	0.0651448	0.999543	ARMSS_ROMS
15	40466006	CHST14	2733	3.34151	0.0675523	0.999543	ARMSS_ROMS
13	47943304	SUCLA2	2733	3.33465	0.0678344	0.999543	ARMSS_ROMS
5	151223925	GM2A	2733	3.2808	0.0700955	0.999543	ARMSS_ROMS
17	59674776	PTRH2	2733	3.24994	0.0714266	0.999543	ARMSS_ROMS
23	48901190	SLC35A2	2733	3.1873	0.074213	0.999543	ARMSS_ROMS
1	97079002	DPYD	2733	3.16463	0.0752489	0.999543	ARMSS_ROMS
2	88691649	RPIA	2733	3.14879	0.0759836	0.999543	ARMSS_ROMS
21	43719274	PDXK	2733	3.1388	0.0764504	0.999543	ARMSS_ROMS
2	197705360	MARS2	2733	3.12432	0.077133	0.999543	ARMSS_ROMS
19	613264	POLRMT	2733	3.11577	0.0775372	0.999543	ARMSS_ROMS
20	10639503	JAG1	2733	3.10474	0.0780657	0.999543	ARMSS_ROMS
7	10933578	NDUFA4	2733	3.07271	0.0796159	0.999543	ARMSS_ROMS
9	94759808	AOPEP	2733	3.06938	0.0797793	0.999543	ARMSS_ROMS
8	24952759	NEFL	2733	3.05831	0.0803249	0.999543	ARMSS_ROMS
19	35026050	SCN1B	2733	3.04747	0.080863	0.999543	ARMSS_ROMS
16	30953195	SETD1A	2733	3.03854	0.0813093	0.999543	ARMSS_ROMS
8	22994561	RHOBTB2	2733	3.03482	0.0814948	0.999543	ARMSS_ROMS
10	95610226	ALDH18A1	2733	3.02698	0.0818898	0.999543	ARMSS_ROMS
3	48990212	P4HTM	2733	3.02667	0.0819068	0.999543	ARMSS_ROMS
1	20633458	PINK1	2733	3.0215	0.0821675	0.999543	ARMSS_ROMS
18	47156205	IER3IP1	2733	3.01972	0.0822584	0.999543	ARMSS_ROMS
12	64460318	TBK1	2733	3.01323	0.0825886	0.999543	ARMSS_ROMS
10	87051687	GLUD1	2733	2.98061	0.0842675	0.999543	ARMSS_ROMS
1	226961396	COQ8A	2733	2.9757	0.084524	0.999543	ARMSS_ROMS
1	109612842	AMPD2	2733	2.97493	0.0845629	0.999543	ARMSS_ROMS
4	1806580	LETM1	2733	2.97337	0.0846447	0.999543	ARMSS_ROMS
17	36486707	ZNHIT3	2733	2.9528	0.0857294	0.999543	ARMSS_ROMS
13	23295429	SACS	2733	2.93793	0.0865207	0.999543	ARMSS_ROMS
12	49089885	DHH	2733	2.9284	0.0870342	0.999543	ARMSS_ROMS
3	184238312	ALG3	2733	2.92441	0.0872489	0.999543	ARMSS_ROMS
5	33982255	AMACR	2733	2.92275	0.0873394	0.999543	ARMSS_ROMS
7	144453613	TPK1	2733	2.90318	0.0884056	0.999543	ARMSS_ROMS
17	75748949	GALK1	2733	2.8677	0.0903733	0.999543	ARMSS_ROMS
3	184341740	CLCN2	2733	2.85512	0.0910836	0.999543	ARMSS_ROMS
1	39084245	MACF1	2733	2.85367	0.0911654	0.999543	ARMSS_ROMS
13	50910116	RNASEH2B	2733	2.83847	0.0920322	0.999543	ARMSS_ROMS
4	55346421	SRD5A3	2733	2.8326	0.0923698	0.999543	ARMSS_ROMS
21	44012407	TRAPPC10	2733	2.82379	0.0928774	0.999543	ARMSS_ROMS
2	219279811	DNAJB2	2733	2.81173	0.0935772	0.999543	ARMSS_ROMS
14	50237676	L2HGDH	2733	2.78982	0.0948659	0.999543	ARMSS_ROMS
19	33387412	PEPD	2733	2.77801	0.0955675	0.999543	ARMSS_ROMS
11	78436705	NARS2	2733	2.75928	0.0966919	0.999543	ARMSS_ROMS
5	132369977	SLC22A5	2733	2.75057	0.0972187	0.999543	ARMSS_ROMS
11	96358581	CCDC82	2733	2.7419	0.0977485	0.999543	ARMSS_ROMS
17	16217400	PIGL	2733	2.72126	0.0990193	0.999543	ARMSS_ROMS
16	2471717	TBC1D24	2733	2.71998	0.0990992	0.999543	ARMSS_ROMS
2	121527801	RNU4ATAC	2733	2.70727	0.0998918	0.999543	ARMSS_ROMS
17	46031519	KANSL1	2733	2.70422	0.100083	0.999543	ARMSS_ROMS
5	95555376	ARSK	2733	2.69926	0.100395	0.999543	ARMSS_ROMS
7	65960966	GUSB	2733	2.69447	0.100697	0.999543	ARMSS_ROMS
2	71454044	DYSF	2733	2.6872	0.101157	0.999543	ARMSS_ROMS
12	57780221	TSFM	2733	2.68203	0.101486	0.999543	ARMSS_ROMS
9	35089199	PIGO	2733	2.65734	0.103073	0.999543	ARMSS_ROMS
9	121282466	GSN	2733	2.65486	0.103234	0.999543	ARMSS_ROMS
3	3129013	TRNT1	2733	2.64762	0.103705	0.999543	ARMSS_ROMS
9	85547151	AGTPBP1	2733	2.63906	0.104265	0.999543	ARMSS_ROMS
22	23782221	SMARCB1	2733	2.63141	0.104769	0.999543	ARMSS_ROMS
7	76048182	MDH2	2733	2.62699	0.10506	0.999543	ARMSS_ROMS
23	47567235	SYN1	2733	2.61013	0.106183	0.999543	ARMSS_ROMS
1	23845842	FUCA1	2733	2.60138	0.106771	0.999543	ARMSS_ROMS
7	92487499	PEX1	2733	2.5872	0.10773	0.999543	ARMSS_ROMS
3	131462857	MRPL3	2733	2.58313	0.108008	0.999543	ARMSS_ROMS
1	230067191	GALNT2	2733	2.57819	0.108346	0.999543	ARMSS_ROMS
1	202596779	SYT2	2733	2.54904	0.110361	0.999543	ARMSS_ROMS
4	122152286	BLTP1	2733	2.53582	0.111289	0.999543	ARMSS_ROMS
2	79651615	CTNNA2	2733	2.5329	0.111495	0.999543	ARMSS_ROMS
22	30606809	TCN2	2733	2.51124	0.113037	0.999543	ARMSS_ROMS
5	1394741	SLC6A3	2733	2.5085	0.113234	0.999543	ARMSS_ROMS
2	48440944	PPP1R21	2733	2.50804	0.113267	0.999543	ARMSS_ROMS
19	50307053	KCNC3	2733	2.49745	0.114031	0.999543	ARMSS_ROMS
17	4731413	MED11	2733	2.49106	0.114494	0.999543	ARMSS_ROMS
3	50342408	NPRL2	2733	2.47283	0.115829	0.999543	ARMSS_ROMS
8	125020808	WASHC5	2733	2.44557	0.117857	0.999543	ARMSS_ROMS
20	62139097	SS18L1	2733	2.41093	0.120491	0.999543	ARMSS_ROMS
4	52017124	SGCB	2733	2.40453	0.120985	0.999543	ARMSS_ROMS
3	43432642	ANO10	2733	2.40399	0.121026	0.999543	ARMSS_ROMS
15	64963661	SPG21	2733	2.39333	0.121853	0.999543	ARMSS_ROMS
14	62707522	KCNH5	2733	2.36992	0.123693	0.999543	ARMSS_ROMS
11	59829543	CBLIF	2733	2.36099	0.124403	0.999543	ARMSS_ROMS
12	111034084	CUX2	2733	2.36022	0.124464	0.999543	ARMSS_ROMS
12	6919592	ATN1	2733	2.35994	0.124487	0.999543	ARMSS_ROMS
3	193593435	OPA1	2733	2.34121	0.125991	0.999543	ARMSS_ROMS
5	16474986	RETREG1	2733	2.33718	0.126318	0.999543	ARMSS_ROMS
5	78780453	ARSB	2733	2.32348	0.127434	0.999543	ARMSS_ROMS
2	27304980	MPV17	2733	2.31795	0.127888	0.999543	ARMSS_ROMS
9	36210521	GNE	2733	2.28874	0.130315	0.999543	ARMSS_ROMS
21	36744737	HLCS	2733	2.27833	0.131193	0.999543	ARMSS_ROMS
3	50214270	SLC38A3	2733	2.27751	0.131262	0.999543	ARMSS_ROMS
4	183655883	TRAPPC11	2733	2.27522	0.131457	0.999543	ARMSS_ROMS
6	145502547	EPM2A	2733	2.27329	0.13162	0.999543	ARMSS_ROMS
11	15972915	SOX6	2733	2.27317	0.131631	0.999543	ARMSS_ROMS
12	121626720	ORAI1	2733	2.27231	0.131703	0.999543	ARMSS_ROMS
8	96231481	UQCRB	2733	2.27209	0.131722	0.999543	ARMSS_ROMS
2	241735227	D2HGDH	2733	2.24998	0.133616	0.999543	ARMSS_ROMS
1	243489054	AKT3	2733	2.23789	0.134664	0.999543	ARMSS_ROMS
2	197487087	HSPD1	2733	2.23464	0.134948	0.999543	ARMSS_ROMS
22	37060806	TMPRSS6	2733	2.22647	0.135664	0.999543	ARMSS_ROMS
1	54852262	DHCR24	2733	2.22238	0.136023	0.999543	ARMSS_ROMS
5	150222693	CAMK2A	2733	2.22076	0.136166	0.999543	ARMSS_ROMS
20	50935136	DPM1	2733	2.21203	0.136938	0.999543	ARMSS_ROMS
22	39225691	PDGFB	2733	2.19481	0.138476	0.999543	ARMSS_ROMS
1	151612174	SNX27	2733	2.18082	0.13974	0.999543	ARMSS_ROMS
17	75778506	H3-3B	2733	2.1501	0.142561	0.999543	ARMSS_ROMS
1	161192126	NDUFS2	2733	2.13164	0.144287	0.999543	ARMSS_ROMS
1	241497927	FH	2733	2.12712	0.144712	0.999543	ARMSS_ROMS
12	49018589	KMT2D	2733	2.1267	0.144752	0.999543	ARMSS_ROMS
21	31667346	SCAF4	2733	2.10999	0.146341	0.999543	ARMSS_ROMS
1	228211818	OBSCN	2733	2.10883	0.146451	0.999543	ARMSS_ROMS
3	49098008	QARS1	2733	2.10346	0.146966	0.999543	ARMSS_ROMS
11	65525084	SCYL1	2733	2.09553	0.147731	0.999543	ARMSS_ROMS
1	156081454	LMNA	2733	2.09335	0.147941	0.999543	ARMSS_ROMS
12	51662784	SCN8A	2733	2.08831	0.14843	0.999543	ARMSS_ROMS
17	80470817	NPTX1	2733	2.08768	0.148492	0.999543	ARMSS_ROMS
12	88046807	CEP290	2733	2.08359	0.14889	0.999543	ARMSS_ROMS
21	33903540	ATP5PO	2733	2.07738	0.149497	0.999543	ARMSS_ROMS
1	173715971	KLHL20	2733	2.07313	0.149914	0.999543	ARMSS_ROMS
15	66387260	MAP2K1	2733	2.06623	0.150594	0.999543	ARMSS_ROMS
22	37967160	SOX10	2733	2.05928	0.151282	0.999543	ARMSS_ROMS
19	51340197	ETFB	2733	2.0545	0.151757	0.999543	ARMSS_ROMS
3	58501240	ACOX2	2733	2.04914	0.152293	0.999543	ARMSS_ROMS
2	1791178	MYT1L	2733	2.0265	0.154576	0.999543	ARMSS_ROMS
1	45497311	MMACHC	2733	2.02214	0.155021	0.999543	ARMSS_ROMS
3	25719504	NGLY1	2733	2.01218	0.156041	0.999543	ARMSS_ROMS
19	38910649	SARS2	2733	1.98264	0.159113	0.999543	ARMSS_ROMS
7	2230000	MRM2	2733	1.97381	0.160045	0.999543	ARMSS_ROMS
18	23503594	NPC1	2733	1.9704	0.160405	0.999543	ARMSS_ROMS
4	146256411	SLC10A7	2733	1.9703	0.160416	0.999543	ARMSS_ROMS
1	6097335	CHD5	2733	1.95111	0.162467	0.999543	ARMSS_ROMS
11	34916245	PDHX	2733	1.93248	0.164488	0.999543	ARMSS_ROMS
14	87934787	GALC	2733	1.93182	0.16456	0.999543	ARMSS_ROMS
6	143450561	PEX3	2733	1.92543	0.16526	0.999543	ARMSS_ROMS
23	154379744	EMD	2733	1.9135	0.166575	0.999543	ARMSS_ROMS
10	89214919	LIPA	2733	1.911	0.166852	0.999543	ARMSS_ROMS
15	65003103	MTFMT	2733	1.90961	0.167007	0.999543	ARMSS_ROMS
19	35714699	KMT2B	2733	1.90883	0.167093	0.999543	ARMSS_ROMS
1	160186352	CASQ1	2733	1.90635	0.167369	0.999543	ARMSS_ROMS
20	63928365	DNAJC5	2733	1.90359	0.167676	0.999543	ARMSS_ROMS
11	72192291	FOLR1	2733	1.89184	0.168995	0.999543	ARMSS_ROMS
13	78596723	POU4F1	2733	1.8807	0.170254	0.999543	ARMSS_ROMS
19	55132923	TNNT1	2733	1.87846	0.170509	0.999543	ARMSS_ROMS
17	30892596	TEFM	2733	1.86788	0.171718	0.999543	ARMSS_ROMS
11	62610885	B3GAT3	2733	1.8623	0.17236	0.999543	ARMSS_ROMS
15	28111770	HERC2	2733	1.85692	0.172981	0.999543	ARMSS_ROMS
16	28477553	CLN3	2733	1.84762	0.17406	0.999543	ARMSS_ROMS
2	156325665	NR4A2	2733	1.84713	0.174117	0.999543	ARMSS_ROMS
10	102644528	TRIM8	2733	1.84442	0.174434	0.999543	ARMSS_ROMS
5	36608451	SLC1A3	2733	1.84204	0.174712	0.999543	ARMSS_ROMS
6	69676225	LMBRD1	2733	1.83914	0.175052	0.999543	ARMSS_ROMS
2	162267222	IFIH1	2733	1.83257	0.175825	0.999543	ARMSS_ROMS
9	33113555	B4GALT1	2733	1.82738	0.176438	0.999543	ARMSS_ROMS
16	8795993	PMM2	2733	1.82713	0.176467	0.999543	ARMSS_ROMS
17	42609215	TUBG1	2733	1.82082	0.177215	0.999543	ARMSS_ROMS
23	101391015	GLA	2733	1.81569	0.177828	0.999543	ARMSS_ROMS
3	43079772	POMGNT2	2733	1.81118	0.178367	0.999543	ARMSS_ROMS
1	201039883	CACNA1S	2733	1.81054	0.178444	0.999543	ARMSS_ROMS
6	41153907	TREM2	2733	1.79969	0.179749	0.999543	ARMSS_ROMS
19	15160795	NOTCH3	2733	1.79857	0.179885	0.999543	ARMSS_ROMS
5	45261935	HCN1	2733	1.79662	0.180122	0.999543	ARMSS_ROMS
2	74135598	BOLA3	2733	1.79232	0.180644	0.999543	ARMSS_ROMS
16	11549713	LITAF	2733	1.7824	0.181855	0.999543	ARMSS_ROMS
6	170283013	DLL1	2733	1.77618	0.182619	0.999543	ARMSS_ROMS
16	89919323	TUBB3	2733	1.77409	0.182877	0.999543	ARMSS_ROMS
15	45402520	SPATA5L1	2733	1.7733	0.182975	0.999543	ARMSS_ROMS
22	19523608	CLDN5	418	1.7629	0.184263	0.999	ARMSS_POMS
9	74497959	RORB	2733	1.7597	0.184662	0.999543	ARMSS_ROMS
13	101706779	FGF14	2733	1.75732	0.184959	0.999543	ARMSS_ROMS
19	45523655	OPA3	2733	1.75639	0.185076	0.999543	ARMSS_ROMS
5	141939582	PCDH12	2733	1.7527	0.185537	0.999543	ARMSS_ROMS
7	193110	FAM20C	2733	1.75139	0.185702	0.999543	ARMSS_ROMS
19	12694593	TNPO2	2733	1.73938	0.187217	0.999543	ARMSS_ROMS
12	123707625	ATP6V0A2	2733	1.73402	0.187898	0.999543	ARMSS_ROMS
23	68052552	OPHN1	2733	1.73372	0.187936	0.999543	ARMSS_ROMS
7	73682805	DNAJC30	2733	1.72742	0.18874	0.999543	ARMSS_ROMS
1	29194190	MECR	2733	1.72247	0.189375	0.999543	ARMSS_ROMS
23	18893636	PHKA2	2733	1.72121	0.189538	0.999543	ARMSS_ROMS
12	6937995	C12orf57	2733	1.71804	0.189946	0.999543	ARMSS_ROMS
1	1512312	ATAD3A	2733	1.7127	0.190635	0.999543	ARMSS_ROMS
8	81443402	PMP2	2733	1.70289	0.191911	0.999543	ARMSS_ROMS
13	39655632	COG6	2733	1.69781	0.192575	0.999543	ARMSS_ROMS
17	3467449	ASPA	2733	1.69641	0.192759	0.999543	ARMSS_ROMS
14	28767181	FOXG1	2733	1.68951	0.193666	0.999543	ARMSS_ROMS
1	161161073	PPOX	2733	1.671	0.196125	0.999543	ARMSS_ROMS
23	149483050	IDS	2733	1.67039	0.196207	0.999543	ARMSS_ROMS
20	13782825	NDUFAF5	2733	1.66448	0.196999	0.999543	ARMSS_ROMS
12	48101509	PFKM	2733	1.66295	0.197205	0.999543	ARMSS_ROMS
7	56102965	CHCHD2	2733	1.65674	0.198044	0.999543	ARMSS_ROMS
5	141510985	DIAPH1	2733	1.64725	0.199333	0.999543	ARMSS_ROMS
2	175929779	LNPK	2733	1.64695	0.199375	0.999543	ARMSS_ROMS
1	6785448	CAMTA1	2733	1.64654	0.19943	0.999543	ARMSS_ROMS
5	53560648	NDUFS4	2733	1.64455	0.199702	0.999543	ARMSS_ROMS
10	119164154	PRDX3	2733	1.64187	0.200069	0.999543	ARMSS_ROMS
12	131929738	PUS1	2733	1.62927	0.201804	0.999543	ARMSS_ROMS
23	47199238	UBA1	2733	1.62912	0.201825	0.999543	ARMSS_ROMS
23	153723156	ABCD1	2733	1.62008	0.20308	0.999543	ARMSS_ROMS
18	6942149	LAMA1	2733	1.61986	0.203112	0.999543	ARMSS_ROMS
1	229431462	ACTA1	2733	1.61824	0.203337	0.999543	ARMSS_ROMS
11	6390569	SMPD1	2733	1.61675	0.203545	0.999543	ARMSS_ROMS
15	26880913	GABRA5	2733	1.60988	0.204508	0.999543	ARMSS_ROMS
10	93587210	RBP4	2733	1.60195	0.205627	0.999543	ARMSS_ROMS
7	56011817	PSPH	2733	1.6015	0.205691	0.999543	ARMSS_ROMS
22	40346560	ADSL	418	1.59556	0.206533	0.999	ARMSS_POMS
16	89508395	SPG7	2733	1.59156	0.207103	0.999543	ARMSS_ROMS
10	119136595	SFXN4	2733	1.5859	0.207914	0.999543	ARMSS_ROMS
11	66843445	PC	2733	1.58505	0.208034	0.999543	ARMSS_ROMS
5	88722720	MEF2C	2733	1.58377	0.208218	0.999543	ARMSS_ROMS
16	88706170	CTU2	2733	1.57457	0.209545	0.999543	ARMSS_ROMS
5	111224403	CAMK4	2733	1.5627	0.211271	0.999543	ARMSS_ROMS
22	50439713	SBF1	2733	1.56013	0.211646	0.999543	ARMSS_ROMS
3	167684307	PDCD10	2733	1.55167	0.212888	0.999543	ARMSS_ROMS
7	120274665	KCND2	2733	1.55057	0.213051	0.999543	ARMSS_ROMS
11	116830787	APOA1	2733	1.54323	0.214138	0.999543	ARMSS_ROMS
1	10467332	PEX14	2733	1.53824	0.21488	0.999543	ARMSS_ROMS
11	1922855	TNNT3	2733	1.5381	0.2149	0.999543	ARMSS_ROMS
1	54757753	PARS2	2733	1.53793	0.214926	0.999543	ARMSS_ROMS
6	110100464	WASF1	2733	1.53532	0.215316	0.999543	ARMSS_ROMS
11	489731	RNH1	2733	1.52979	0.216144	0.999543	ARMSS_ROMS
17	80201837	SGSH	2733	1.52911	0.216245	0.999543	ARMSS_ROMS
3	124730597	UMPS	2733	1.52281	0.217195	0.999543	ARMSS_ROMS
21	45171696	ADARB1	2733	1.51873	0.217812	0.999543	ARMSS_ROMS
9	92713563	BICD2	2733	1.518	0.217922	0.999543	ARMSS_ROMS
16	29806735	PRRT2	2733	1.5138	0.218561	0.999543	ARMSS_ROMS
12	122224596	VPS33A	2733	1.51176	0.21887	0.999543	ARMSS_ROMS
6	101399190	GRIK2	2733	1.50629	0.219706	0.999543	ARMSS_ROMS
10	72368220	MICU1	2733	1.5033	0.220164	0.999543	ARMSS_ROMS
1	65254515	DNAJC6	2733	1.49824	0.220942	0.999543	ARMSS_ROMS
20	48921858	ARFGEF2	2733	1.49208	0.221894	0.999543	ARMSS_ROMS
5	157731441	THG1L	2733	1.48153	0.223535	0.999543	ARMSS_ROMS
1	220094124	IARS2	2733	1.47934	0.223877	0.999543	ARMSS_ROMS
1	36084950	ADPRS	2733	1.47845	0.224016	0.999543	ARMSS_ROMS
4	499359	PIGG	2733	1.47669	0.224293	0.999543	ARMSS_ROMS
5	150048596	CSF1R	2733	1.4763	0.224355	0.999543	ARMSS_ROMS
7	98881096	TRRAP	2733	1.47417	0.224689	0.999543	ARMSS_ROMS
18	79679970	CTDP1	2733	1.46891	0.225517	0.999543	ARMSS_ROMS
8	38233175	DDHD2	2733	1.46526	0.226095	0.999543	ARMSS_ROMS
1	52687763	COA7	2733	1.45365	0.227943	0.999543	ARMSS_ROMS
19	17606063	UNC13A	2733	1.4488	0.22872	0.999543	ARMSS_ROMS
17	60679443	BCAS3	2733	1.447	0.22901	0.999543	ARMSS_ROMS
6	3152526	TUBB2A	2733	1.44338	0.229593	0.999543	ARMSS_ROMS
11	35260804	SLC1A2	2733	1.42953	0.231842	0.999543	ARMSS_ROMS
13	49701739	KPNA3	2733	1.42263	0.232971	0.999543	ARMSS_ROMS
9	78300622	PSAT1	2733	1.42164	0.233133	0.999543	ARMSS_ROMS
17	50561373	CACNA1G	2733	1.42061	0.233302	0.999543	ARMSS_ROMS
2	149569976	MMADHC	2733	1.41442	0.234324	0.999543	ARMSS_ROMS
14	60968367	TRMT5	2733	1.40856	0.235296	0.999543	ARMSS_ROMS
13	36995428	EXOSC8	2733	1.40716	0.235528	0.999543	ARMSS_ROMS
17	63940800	SCN4A	2733	1.40574	0.235765	0.999543	ARMSS_ROMS
1	25800234	SELENON	2733	1.40309	0.236206	0.999543	ARMSS_ROMS
11	111908832	CRYAB	2733	1.4028	0.236254	0.999543	ARMSS_ROMS
19	1383572	NDUFS7	2733	1.40127	0.236512	0.999543	ARMSS_ROMS
13	77045287	MYCBP2	2733	1.39748	0.237147	0.999543	ARMSS_ROMS
17	10516198	MYH2	2733	1.39421	0.237695	0.999543	ARMSS_ROMS
11	20599592	SLC6A5	2733	1.38101	0.239929	0.999543	ARMSS_ROMS
12	112828361	RPH3A	2733	1.37811	0.240423	0.999543	ARMSS_ROMS
9	77721506	GNAQ	2733	1.37618	0.240754	0.999543	ARMSS_ROMS
1	2399482	PEX10	418	1.37532	0.2409	0.999	ARMSS_POMS
19	10133672	DNMT1	2733	1.36776	0.242197	0.999543	ARMSS_ROMS
6	24495006	ALDH5A1	2733	1.3666	0.242397	0.999543	ARMSS_ROMS
16	5028913	ALG1	2733	1.36443	0.242771	0.999543	ARMSS_ROMS
6	56458945	DST	2733	1.36197	0.243196	0.999543	ARMSS_ROMS
22	20708091	PI4KA	2733	1.36153	0.243272	0.999543	ARMSS_ROMS
1	151006495	PRUNE1	2733	1.36023	0.243497	0.999543	ARMSS_ROMS
17	15230924	PMP22	2733	1.35327	0.244708	0.999543	ARMSS_ROMS
20	34923432	GSS	2733	1.34882	0.245484	0.999543	ARMSS_ROMS
9	133636447	DBH	2733	1.33865	0.247273	0.999543	ARMSS_ROMS
23	153688580	SLC6A8	2733	1.33167	0.248508	0.999543	ARMSS_ROMS
19	39476180	TIMM50	2733	1.3302	0.248769	0.999543	ARMSS_ROMS
8	18057578	ASAH1	2733	1.32782	0.249194	0.999543	ARMSS_ROMS
12	102840399	PAH	2733	1.32743	0.249263	0.999543	ARMSS_ROMS
7	38726256	VPS41	2733	1.31798	0.250955	0.999543	ARMSS_ROMS
2	3545795	RNASEH1	2733	1.31663	0.251198	0.999543	ARMSS_ROMS
14	67724502	ZFYVE26	2733	1.31526	0.251445	0.999543	ARMSS_ROMS
11	47267934	MADD	2733	1.31404	0.251663	0.999543	ARMSS_ROMS
3	100261013	TBC1D23	2733	1.31391	0.251688	0.999543	ARMSS_ROMS
9	101421820	ALDOB	2733	1.31365	0.251735	0.999543	ARMSS_ROMS
2	218265173	PNKD	2733	1.3109	0.252231	0.999543	ARMSS_ROMS
2	171785278	SLC25A12	2733	1.30791	0.252774	0.999543	ARMSS_ROMS
2	201078901	NDUFB3	2733	1.30727	0.25289	0.999543	ARMSS_ROMS
22	50625353	ARSA	2733	1.30624	0.253077	0.999543	ARMSS_ROMS
1	184694095	EDEM3	2733	1.30472	0.253352	0.999543	ARMSS_ROMS
15	34225124	SLC12A6	2733	1.30438	0.253414	0.999543	ARMSS_ROMS
17	42404735	CAVIN1	2733	1.30269	0.253722	0.999543	ARMSS_ROMS
23	19343969	PDHA1	2733	1.2983	0.254525	0.999543	ARMSS_ROMS
7	22896098	HYCC1	2733	1.29482	0.255161	0.999543	ARMSS_ROMS
5	162068040	GABRG2	2733	1.29199	0.255681	0.999543	ARMSS_ROMS
15	82659567	AP3B2	418	1.28722	0.256561	0.999	ARMSS_POMS
6	156777818	ARID1B	2733	1.27694	0.258469	0.999543	ARMSS_ROMS
9	108862432	ELP1	2733	1.27564	0.258711	0.999543	ARMSS_ROMS
12	93678793	CRADD	2733	1.27462	0.258901	0.999543	ARMSS_ROMS
20	761042	SLC52A3	2733	1.26931	0.259897	0.999543	ARMSS_ROMS
13	23203701	SGCG	2733	1.26657	0.260411	0.999543	ARMSS_ROMS
2	219418364	DES	2733	1.26418	0.260862	0.999543	ARMSS_ROMS
9	34635586	GALT	2733	1.25391	0.262806	0.999543	ARMSS_ROMS
6	138162014	ARFGEF3	2733	1.24615	0.264288	0.999543	ARMSS_ROMS
15	26547929	GABRB3	2733	1.24442	0.264621	0.999543	ARMSS_ROMS
11	95817854	MTMR2	2733	1.24386	0.264729	0.999543	ARMSS_ROMS
9	84670774	NTRK2	2733	1.24174	0.265135	0.999543	ARMSS_ROMS
19	40389448	PRX	2733	1.23814	0.26583	0.999543	ARMSS_ROMS
7	157363217	DNAJB6	2733	1.23659	0.266129	0.999543	ARMSS_ROMS
6	105158508	POPDC3	2733	1.23376	0.266677	0.999543	ARMSS_ROMS
1	160279514	PEX19	2733	1.22814	0.267769	0.999543	ARMSS_ROMS
17	74862834	FDXR	2733	1.22223	0.268924	0.999543	ARMSS_ROMS
2	206760904	FASTKD2	2733	1.22146	0.269074	0.999543	ARMSS_ROMS
8	144095073	CYC1	2733	1.21942	0.269475	0.999543	ARMSS_ROMS
23	20155301	RPS6KA3	2733	1.21528	0.27029	0.999543	ARMSS_ROMS
11	119091414	DPAGT1	2733	1.20824	0.271681	0.999543	ARMSS_ROMS
3	113745930	ATP6V1A	2733	1.19356	0.274612	0.999543	ARMSS_ROMS
2	142885417	KYNU	2733	1.19212	0.274901	0.999543	ARMSS_ROMS
2	165749830	GALNT3	2733	1.19167	0.274992	0.999543	ARMSS_ROMS
15	51448998	DMXL2	2733	1.19087	0.275155	0.999543	ARMSS_ROMS
7	87398561	ABCB4	2733	1.18591	0.276156	0.999543	ARMSS_ROMS
1	110672986	KCNA3	2733	1.17966	0.277425	0.999543	ARMSS_ROMS
13	102596971	TPP2	2733	1.17565	0.278244	0.999543	ARMSS_ROMS
17	44066371	G6PC3	2733	1.1702	0.27936	0.999543	ARMSS_ROMS
2	27200464	SLC5A6	2733	1.16971	0.279462	0.999543	ARMSS_ROMS
15	84643493	WDR73	2733	1.16533	0.280363	0.999543	ARMSS_ROMS
6	42050527	TAF8	2733	1.15933	0.281605	0.999543	ARMSS_ROMS
1	170532148	GORAB	2733	1.15917	0.281638	0.999543	ARMSS_ROMS
3	93980391	ARL13B	2733	1.1586	0.281757	0.999543	ARMSS_ROMS
17	64477962	POLG2	2733	1.1584	0.281798	0.999543	ARMSS_ROMS
3	184170005	AP2M1	2733	1.15612	0.282272	0.999543	ARMSS_ROMS
3	98580709	CPOX	2733	1.15048	0.28345	0.999543	ARMSS_ROMS
23	74739463	NEXMIF	2733	1.14922	0.283713	0.999543	ARMSS_ROMS
8	139731094	TRAPPC9	2733	1.13258	0.287226	0.999543	ARMSS_ROMS
6	42960677	GNMT	2733	1.13164	0.287427	0.999543	ARMSS_ROMS
17	82615953	WDR45B	2733	1.13145	0.287466	0.999543	ARMSS_ROMS
9	37761959	EXOSC3	2733	1.12779	0.288248	0.999543	ARMSS_ROMS
20	57561418	PCK1	2733	1.12613	0.288602	0.999543	ARMSS_ROMS
2	73926824	DGUOK	2733	1.12541	0.288756	0.999543	ARMSS_ROMS
16	46884723	GPT2	2733	1.12277	0.289322	0.999543	ARMSS_ROMS
14	77512274	SPTLC2	2733	1.11347	0.291329	0.999543	ARMSS_ROMS
21	46111481	COL6A2	2733	1.11267	0.291502	0.999543	ARMSS_ROMS
6	31772965	VARS1	2733	1.11246	0.291547	0.999543	ARMSS_ROMS
6	152122500	SYNE1	2733	1.10936	0.292221	0.999543	ARMSS_ROMS
9	127578931	STXBP1	2733	1.10857	0.292393	0.999543	ARMSS_ROMS
16	18788100	ARL6IP1	2733	1.10603	0.292947	0.999543	ARMSS_ROMS
4	169400607	NEK1	2733	1.10291	0.29363	0.999543	ARMSS_ROMS
12	57224867	SHMT2	2733	1.10104	0.294039	0.999543	ARMSS_ROMS
16	31109520	KAT8	2733	1.09809	0.294686	0.999543	ARMSS_ROMS
10	98407586	HPS1	2733	1.08788	0.296942	0.999543	ARMSS_ROMS
10	67797174	DNAJC12	2733	1.08705	0.297126	0.999543	ARMSS_ROMS
3	167789168	SERPINI1	2733	1.08479	0.297629	0.999543	ARMSS_ROMS
16	69311475	VPS4A	2733	1.08337	0.297945	0.999543	ARMSS_ROMS
7	107919016	LAMB1	2733	1.07641	0.299502	0.999543	ARMSS_ROMS
19	4090614	MAP2K2	2733	1.07641	0.299502	0.999543	ARMSS_ROMS
4	157220953	GRIA2	2733	1.07497	0.299826	0.999543	ARMSS_ROMS
23	100296287	PCDH19	2733	1.0724	0.300404	0.999543	ARMSS_ROMS
19	10305179	FDX2	418	1.07208	0.300476	0.999	ARMSS_POMS
23	120526852	CUL4B	2733	1.07009	0.300925	0.999543	ARMSS_ROMS
19	18097794	MAST3	2733	1.06906	0.301157	0.999543	ARMSS_ROMS
17	18274827	TOP3A	2733	1.06381	0.302347	0.999543	ARMSS_ROMS
1	35554449	NCDN	2733	1.06277	0.302584	0.999543	ARMSS_ROMS
12	98593876	SLC25A3	2733	1.05974	0.303274	0.999543	ARMSS_ROMS
19	3885793	ATCAY	2733	1.05869	0.303513	0.999543	ARMSS_ROMS
9	101362442	BAAT	2733	1.05695	0.303913	0.999543	ARMSS_ROMS
20	58389386	VAPB	2733	1.05586	0.304161	0.999543	ARMSS_ROMS
1	160120918	ATP1A2	2733	1.05225	0.30499	0.999543	ARMSS_ROMS
9	34370807	MYORG	2733	1.05013	0.305478	0.999543	ARMSS_ROMS
19	29207570	UQCRFS1	2733	1.04517	0.306622	0.999543	ARMSS_ROMS
19	6361711	CLPP	2733	1.04167	0.307434	0.999543	ARMSS_ROMS
5	36105093	LMBRD2	2733	1.04111	0.307564	0.999543	ARMSS_ROMS
2	166198694	SCN9A	2733	1.03947	0.307946	0.999543	ARMSS_ROMS
1	210674336	KCNH1	2733	1.03109	0.309903	0.999543	ARMSS_ROMS
10	72005754	CHST3	2733	1.02998	0.310162	0.999543	ARMSS_ROMS
2	49921846	NRXN1	2733	1.02912	0.310364	0.999543	ARMSS_ROMS
12	115961320	MED13L	2733	1.0291	0.310371	0.999543	ARMSS_ROMS
1	26695206	ARID1A	2733	1.02896	0.310403	0.999543	ARMSS_ROMS
7	87934435	ADAM22	2733	1.02559	0.311196	0.999543	ARMSS_ROMS
8	132129270	KCNQ3	2733	1.02013	0.312488	0.999543	ARMSS_ROMS
14	50531946	ATL1	2733	1.01192	0.314444	0.999543	ARMSS_ROMS
16	19860401	GPRC5B	2733	1.01154	0.314534	0.999543	ARMSS_ROMS
13	52011293	ALG11	2733	1.00999	0.314906	0.999543	ARMSS_ROMS
23	53192800	KDM5C	2733	1.00778	0.315436	0.999543	ARMSS_ROMS
11	85626618	TMEM126B	2733	1.00729	0.315552	0.999543	ARMSS_ROMS
23	101347950	TIMM8A	2733	1.00625	0.315802	0.999543	ARMSS_ROMS
14	20447478	OSGEP	2733	1.0007	0.31714	0.999543	ARMSS_ROMS
15	74890030	MPI	2733	0.99522	0.31847	0.999543	ARMSS_ROMS
5	154888278	GEMIN5	2733	0.992325	0.319174	0.999543	ARMSS_ROMS
23	55006803	ALAS2	2733	0.990232	0.319686	0.999543	ARMSS_ROMS
1	161305892	MPZ	2733	0.98946	0.319874	0.999543	ARMSS_ROMS
3	132659700	UBA5	2733	0.988637	0.320076	0.999543	ARMSS_ROMS
19	29702746	C19orf12	2733	0.988259	0.320168	0.999543	ARMSS_ROMS
4	39454558	LIAS	2733	0.984419	0.32111	0.999543	ARMSS_ROMS
11	9139708	DENND5A	2733	0.983809	0.32126	0.999543	ARMSS_ROMS
14	35081021	PPP2R3C	2733	0.981564	0.321813	0.999543	ARMSS_ROMS
1	77092397	PIGK	2733	0.97688	0.322971	0.999543	ARMSS_ROMS
12	40225276	LRRK2	2733	0.972237	0.324123	0.999543	ARMSS_ROMS
11	76860909	ACER3	2733	0.968573	0.325036	0.999543	ARMSS_ROMS
4	99559157	MTTP	2733	0.968103	0.325154	0.999543	ARMSS_ROMS
14	23319762	PABPN1	2733	0.966315	0.325601	0.999543	ARMSS_ROMS
19	48965508	GYS1	2733	0.960766	0.326994	0.999543	ARMSS_ROMS
11	63629380	ATL3	2733	0.960116	0.327158	0.999543	ARMSS_ROMS
15	44554565	SPG11	2733	0.953834	0.328745	0.999543	ARMSS_ROMS
15	74956022	SCAMP5	2733	0.950278	0.329648	0.999543	ARMSS_ROMS
7	107200145	COG5	2733	0.948951	0.329986	0.999543	ARMSS_ROMS
8	143916085	PLEC	2733	0.948759	0.330035	0.999543	ARMSS_ROMS
13	31199999	B3GLCT	2733	0.946595	0.330587	0.999543	ARMSS_ROMS
6	75085308	COL12A1	2733	0.945138	0.33096	0.999543	ARMSS_ROMS
5	37114971	CPLANE1	2733	0.94383	0.331294	0.999543	ARMSS_ROMS
10	122454903	HTRA1	2733	0.942208	0.33171	0.999543	ARMSS_ROMS
17	74946867	HID1	2733	0.940051	0.332265	0.999543	ARMSS_ROMS
12	110907330	MYL2	2733	0.933851	0.333864	0.999543	ARMSS_ROMS
3	134603481	KY	2733	0.931771	0.334403	0.999543	ARMSS_ROMS
5	150115722	PDGFRB	2733	0.928308	0.335303	0.999543	ARMSS_ROMS
4	55396244	TMEM165	2733	0.922314	0.336868	0.999543	ARMSS_ROMS
22	18160186	USP18	2733	0.915663	0.338616	0.999543	ARMSS_ROMS
23	77968888	ATP7A	2733	0.912745	0.339387	0.999543	ARMSS_ROMS
10	119651581	BAG3	2733	0.910769	0.33991	0.999543	ARMSS_ROMS
2	27212372	CAD	2733	0.90815	0.340606	0.999543	ARMSS_ROMS
1	44850947	EIF2B3	2733	0.904589	0.341554	0.999543	ARMSS_ROMS
3	101564802	TRMT10C	2733	0.901713	0.342323	0.999543	ARMSS_ROMS
14	50877959	PYGL	2733	0.897201	0.343533	0.999543	ARMSS_ROMS
2	218568946	CNOT9	2733	0.896957	0.343599	0.999543	ARMSS_ROMS
6	42984404	PPP2R5D	2733	0.896041	0.343845	0.999543	ARMSS_ROMS
8	27458307	CHRNA2	2733	0.891504	0.34507	0.999543	ARMSS_ROMS
9	131009207	LAMC3	2733	0.889201	0.345694	0.999543	ARMSS_ROMS
18	51047047	SMAD4	2733	0.885064	0.346818	0.999543	ARMSS_ROMS
1	182842551	DHX9	2733	0.884261	0.347037	0.999543	ARMSS_ROMS
15	42359815	CAPN3	2733	0.883635	0.347208	0.999543	ARMSS_ROMS
2	38666192	GALM	2733	0.883554	0.34723	0.999543	ARMSS_ROMS
14	74055612	ALDH6A1	2733	0.877944	0.348766	0.999543	ARMSS_ROMS
23	7148038	STS	2733	0.877075	0.349004	0.999543	ARMSS_ROMS
10	97640715	PI4K2A	2733	0.876448	0.349176	0.999543	ARMSS_ROMS
2	223957477	MRPL44	2733	0.875577	0.349416	0.999543	ARMSS_ROMS
12	6566613	CHD4	2733	0.875337	0.349482	0.999543	ARMSS_ROMS
5	1201568	SLC6A19	2733	0.87154	0.350529	0.999543	ARMSS_ROMS
2	239961155	NDUFA10	2733	0.871391	0.35057	0.999543	ARMSS_ROMS
16	8735764	ABAT	2733	0.868989	0.351235	0.999543	ARMSS_ROMS
19	10089661	ANGPTL6	2733	0.868688	0.351319	0.999543	ARMSS_ROMS
20	63406650	KCNQ2	2733	0.867151	0.351745	0.999543	ARMSS_ROMS
16	79585883	MAF	2733	0.865785	0.352125	0.999543	ARMSS_ROMS
22	30928014	MORC2	2733	0.863277	0.352823	0.999543	ARMSS_ROMS
17	17793006	RAI1	2733	0.862474	0.353047	0.999543	ARMSS_ROMS
20	23369635	NAPB	2733	0.862215	0.35312	0.999543	ARMSS_ROMS
3	52290311	GLYCTK	2733	0.861488	0.353322	0.999543	ARMSS_ROMS
5	149004742	SH3TC2	2733	0.861309	0.353373	0.999543	ARMSS_ROMS
14	35121943	PRORP	2733	0.860105	0.35371	0.999543	ARMSS_ROMS
13	100089203	PCCA	2733	0.859983	0.353743	0.999543	ARMSS_ROMS
1	212858502	FLVCR1	2733	0.85667	0.354672	0.999543	ARMSS_ROMS
19	12646711	MAN2B1	2733	0.852982	0.35571	0.999543	ARMSS_ROMS
1	236686656	ACTN2	2733	0.852208	0.355929	0.999543	ARMSS_ROMS
14	49618978	MGAT2	2733	0.850078	0.35653	0.999543	ARMSS_ROMS
17	5428098	C1QBP	2733	0.849048	0.356821	0.999543	ARMSS_ROMS
14	96837759	VRK1	2733	0.8446	0.358085	0.999543	ARMSS_ROMS
21	46235293	MCM3AP	2733	0.843205	0.358482	0.999543	ARMSS_ROMS
19	12919238	FARSA	2733	0.841236	0.359043	0.999543	ARMSS_ROMS
10	69265598	HK1	2733	0.840232	0.35933	0.999543	ARMSS_ROMS
15	25354384	UBE3A	2733	0.840211	0.359336	0.999543	ARMSS_ROMS
17	7190722	DLG4	2733	0.836646	0.360358	0.999543	ARMSS_ROMS
4	185396927	UFSP2	2733	0.835194	0.360775	0.999543	ARMSS_ROMS
19	18149266	PIK3R2	2733	0.835153	0.360787	0.999543	ARMSS_ROMS
16	19860401	GPRC5B	418	0.833572	0.361242	0.999	ARMSS_POMS
1	172379037	PIGC	2733	0.831104	0.361954	0.999543	ARMSS_ROMS
12	49187005	TUBA1A	2733	0.830201	0.362215	0.999543	ARMSS_ROMS
3	126988700	PLXNA1	2733	0.828648	0.362664	0.999543	ARMSS_ROMS
20	4699328	PRNP	2733	0.827826	0.362902	0.999543	ARMSS_ROMS
1	53197008	CPT2	2733	0.819149	0.365429	0.999543	ARMSS_ROMS
10	99711537	COX15	2733	0.819138	0.365432	0.999543	ARMSS_ROMS
15	50908690	AP4E1	2733	0.818654	0.365574	0.999543	ARMSS_ROMS
15	45362150	GATM	2733	0.817181	0.366006	0.999543	ARMSS_ROMS
13	95677168	DNAJC3	2733	0.816479	0.366212	0.999543	ARMSS_ROMS
23	77830865	MAGT1	2733	0.815346	0.366544	0.999543	ARMSS_ROMS
10	16824979	CUBN	2733	0.814318	0.366847	0.999543	ARMSS_ROMS
15	42733965	TTBK2	2733	0.814277	0.366859	0.999543	ARMSS_ROMS
19	10713140	DNM2	2733	0.811779	0.367594	0.999543	ARMSS_ROMS
4	41256880	UCHL1	2733	0.810835	0.367873	0.999543	ARMSS_ROMS
11	64286516	KCNK4	2733	0.809382	0.368303	0.999543	ARMSS_ROMS
3	48463825	TREX1	2733	0.807028	0.369001	0.999543	ARMSS_ROMS
3	119468937	POGLUT1	2733	0.806572	0.369136	0.999543	ARMSS_ROMS
8	67172427	ARFGEF1	2733	0.801182	0.37074	0.999543	ARMSS_ROMS
15	92904524	CHD2	2733	0.800705	0.370882	0.999543	ARMSS_ROMS
10	103855290	STN1	2733	0.80058	0.37092	0.999543	ARMSS_ROMS
1	155659703	YY1AP1	2733	0.79944	0.371261	0.999543	ARMSS_ROMS
6	33621670	ITPR3	2733	0.795251	0.372517	0.999543	ARMSS_ROMS
19	47475478	KPTN	2733	0.794683	0.372688	0.999543	ARMSS_ROMS
2	55291629	CCDC88A	2733	0.794527	0.372735	0.999543	ARMSS_ROMS
16	23524439	EARS2	2733	0.793978	0.3729	0.999543	ARMSS_ROMS
4	92304590	GRID2	2733	0.793577	0.373021	0.999543	ARMSS_ROMS
9	105575039	FKTN	2733	0.793032	0.373185	0.999543	ARMSS_ROMS
2	165239590	SCN2A	2733	0.790706	0.373887	0.999543	ARMSS_ROMS
17	3636053	CTNS	2733	0.788107	0.374673	0.999543	ARMSS_ROMS
13	110150268	COL4A1	2733	0.787469	0.374867	0.999543	ARMSS_ROMS
1	63593526	PGM1	2733	0.787132	0.374969	0.999543	ARMSS_ROMS
3	53329307	CACNA1D	2733	0.780977	0.376843	0.999543	ARMSS_ROMS
22	50518731	SCO2	2733	0.78002	0.377135	0.999543	ARMSS_ROMS
6	42960677	PEX6	2733	0.773354	0.379181	0.999543	ARMSS_ROMS
11	6607946	TPP1	2733	0.773122	0.379253	0.999543	ARMSS_ROMS
7	5527661	ACTB	2733	0.771861	0.379642	0.999543	ARMSS_ROMS
16	5239799	RBFOX1	2733	0.771803	0.37966	0.999543	ARMSS_ROMS
9	136496094	NOTCH1	2733	0.771142	0.379864	0.999543	ARMSS_ROMS
7	140719342	BRAF	2733	0.770993	0.37991	0.999543	ARMSS_ROMS
19	40465624	SPTBN4	2733	0.768852	0.380572	0.999543	ARMSS_ROMS
15	76192009	ETFA	2733	0.767881	0.380874	0.999543	ARMSS_ROMS
6	12749601	PHACTR1	2733	0.767854	0.380882	0.999543	ARMSS_ROMS
5	75354617	CERT1	2733	0.766998	0.381147	0.999543	ARMSS_ROMS
8	15540349	TUSC3	2733	0.76582	0.381514	0.999543	ARMSS_ROMS
1	111765832	KCND3	2733	0.759015	0.383637	0.999543	ARMSS_ROMS
9	94603407	FBP1	2733	0.755189	0.384838	0.999543	ARMSS_ROMS
22	38670900	CBY1	2733	0.753345	0.385419	0.999543	ARMSS_ROMS
6	53269037	ELOVL5	2733	0.752423	0.38571	0.999543	ARMSS_ROMS
1	43384893	SZT2	2733	0.748401	0.386983	0.999543	ARMSS_ROMS
22	18913491	PRODH	2733	0.74615	0.387697	0.999543	ARMSS_ROMS
3	15596396	BTD	2733	0.745721	0.387834	0.999543	ARMSS_ROMS
17	44349145	GRN	2733	0.743175	0.388646	0.999543	ARMSS_ROMS
3	49554504	BSN	2733	0.742838	0.388753	0.999543	ARMSS_ROMS
20	45886438	CTSA	2733	0.742589	0.388833	0.999543	ARMSS_ROMS
2	37095425	EIF2AK2	2733	0.742029	0.389012	0.999543	ARMSS_ROMS
17	4994388	KIF1C	2733	0.741895	0.389054	0.999543	ARMSS_ROMS
9	131504345	POMT1	418	0.740431	0.389523	0.999	ARMSS_POMS
21	46131957	FTCD	2733	0.739032	0.389971	0.999543	ARMSS_ROMS
17	73193103	COG1	2733	0.738353	0.390189	0.999543	ARMSS_ROMS
14	73946392	COQ6	2733	0.736575	0.39076	0.999543	ARMSS_ROMS
3	185917627	TRA2B	2733	0.735316	0.391166	0.999543	ARMSS_ROMS
7	39949572	CDK13	2733	0.733791	0.391657	0.999543	ARMSS_ROMS
11	17719826	MYOD1	2733	0.728296	0.393436	0.999543	ARMSS_ROMS
19	54168558	MBOAT7	2733	0.727768	0.393608	0.999543	ARMSS_ROMS
5	140668259	HARS1	2733	0.725691	0.394284	0.999543	ARMSS_ROMS
4	112904455	ANK2	2733	0.723901	0.394867	0.999543	ARMSS_ROMS
22	18078295	PEX26	2733	0.72343	0.395021	0.999543	ARMSS_ROMS
19	38304164	YIF1B	2733	0.723143	0.395115	0.999543	ARMSS_ROMS
10	72097363	ASCC1	2733	0.721812	0.395551	0.999543	ARMSS_ROMS
4	25124043	SEPSECS	2733	0.717753	0.396882	0.999543	ARMSS_ROMS
6	73595169	SLC17A5	2733	0.713952	0.398135	0.999543	ARMSS_ROMS
12	753581	WNK1	2733	0.713903	0.398151	0.999543	ARMSS_ROMS
19	5032946	KDM4B	2733	0.711987	0.398785	0.999543	ARMSS_ROMS
7	108472486	PNPLA8	2733	0.708006	0.400107	0.999543	ARMSS_ROMS
13	76992078	CLN5	2733	0.704058	0.401424	0.999543	ARMSS_ROMS
1	225842395	TMEM63A	2733	0.701901	0.402145	0.999543	ARMSS_ROMS
10	95610226	ALDH18A1	418	0.70135	0.402331	0.999	ARMSS_POMS
15	89606813	KIF7	2733	0.695519	0.404294	0.999543	ARMSS_ROMS
17	58980213	TRIM37	2733	0.688177	0.406785	0.999543	ARMSS_ROMS
8	93917713	PDP1	2733	0.685845	0.407581	0.999543	ARMSS_ROMS
1	180266234	ACBD6	2733	0.685085	0.407841	0.999543	ARMSS_ROMS
6	80106693	BCKDHB	2733	0.682457	0.408742	0.999543	ARMSS_ROMS
22	33274443	LARGE1	2733	0.67987	0.409631	0.999543	ARMSS_ROMS
3	3844640	SUMF1	2733	0.678749	0.410018	0.999543	ARMSS_ROMS
19	46746070	FKRP	2733	0.676492	0.410797	0.999543	ARMSS_ROMS
8	103400460	SLC25A32	2733	0.675959	0.410981	0.999543	ARMSS_ROMS
4	3463277	DOK7	2733	0.674094	0.411628	0.999543	ARMSS_ROMS
7	73697627	STX1A	2733	0.673897	0.411696	0.999543	ARMSS_ROMS
2	151485773	NEB	2733	0.67064	0.412829	0.999543	ARMSS_ROMS
20	37983533	TTI1	2733	0.669969	0.413063	0.999543	ARMSS_ROMS
1	231239008	GNPAT	2733	0.666856	0.41415	0.999543	ARMSS_ROMS
1	179882524	TOR1AIP1	2733	0.666515	0.41427	0.999543	ARMSS_ROMS
12	123616542	EIF2B1	2733	0.665779	0.414527	0.999543	ARMSS_ROMS
2	99551410	AFF3	2733	0.665696	0.414556	0.999543	ARMSS_ROMS
12	109783652	TRPV4	2733	0.664896	0.414837	0.999543	ARMSS_ROMS
11	26189201	ANO3	2733	0.663777	0.41523	0.999543	ARMSS_ROMS
17	1716518	WDR81	2733	0.662236	0.415772	0.999543	ARMSS_ROMS
7	44057781	PGAM2	2733	0.661709	0.415958	0.999543	ARMSS_ROMS
16	56362938	AMFR	2733	0.659016	0.416908	0.999543	ARMSS_ROMS
2	144388849	ZEB2	418	0.657299	0.417515	0.999	ARMSS_POMS
18	55228251	TCF4	2733	0.65669	0.417731	0.999543	ARMSS_ROMS
19	4538034	SEMA6B	2733	0.653884	0.418727	0.999543	ARMSS_ROMS
3	70965924	FOXP1	2733	0.651113	0.419715	0.999543	ARMSS_ROMS
1	150504339	ECM1	2733	0.649209	0.420395	0.999543	ARMSS_ROMS
22	49903927	ALG12	2733	0.646423	0.421395	0.999543	ARMSS_ROMS
23	37686032	XK	2733	0.643074	0.4226	0.999543	ARMSS_ROMS
11	17735939	KCNC1	2733	0.64279	0.422702	0.999543	ARMSS_ROMS
2	11713792	LPIN1	2733	0.642463	0.42282	0.999543	ARMSS_ROMS
11	65712222	KAT5	2733	0.640122	0.423666	0.999543	ARMSS_ROMS
11	65712222	RNASEH2C	2733	0.640122	0.423666	0.999543	ARMSS_ROMS
14	34712930	CFL2	2733	0.63809	0.424404	0.999543	ARMSS_ROMS
19	49114835	PPFIA3	2733	0.636228	0.42508	0.999543	ARMSS_ROMS
19	41392957	BCKDHA	2733	0.635658	0.425288	0.999543	ARMSS_ROMS
10	13278305	PHYH	2733	0.630798	0.427063	0.999543	ARMSS_ROMS
2	43888653	LRPPRC	2733	0.629513	0.427534	0.999543	ARMSS_ROMS
19	17330851	GTPBP3	418	0.628853	0.427777	0.999	ARMSS_POMS
15	79845230	MTHFS	2733	0.627822	0.428155	0.999543	ARMSS_ROMS
17	12987076	ELAC2	418	0.624046	0.429548	0.999	ARMSS_POMS
3	49412399	AMT	2733	0.621738	0.430402	0.999543	ARMSS_ROMS
1	244835726	HNRNPU	2733	0.620238	0.430959	0.999543	ARMSS_ROMS
1	196228272	KCNT2	2733	0.618429	0.431631	0.999543	ARMSS_ROMS
1	224183363	DEGS1	2733	0.617495	0.431979	0.999543	ARMSS_ROMS
17	67825903	BPTF	2733	0.616735	0.432263	0.999543	ARMSS_ROMS
2	233760289	UGT1A1	2733	0.616311	0.432421	0.999543	ARMSS_ROMS
1	219915486	SLC30A10	2733	0.613191	0.433589	0.999543	ARMSS_ROMS
3	149157429	CP	2733	0.610415	0.434631	0.999543	ARMSS_ROMS
3	42087262	TRAK1	2733	0.609726	0.434892	0.999543	ARMSS_ROMS
10	95755766	ENTPD1	2733	0.608702	0.435277	0.999543	ARMSS_ROMS
12	109568806	MVK	2733	0.607617	0.435686	0.999543	ARMSS_ROMS
9	2028925	SMARCA2	2733	0.607599	0.435693	0.999543	ARMSS_ROMS
18	57601698	NARS1	2733	0.606224	0.436213	0.999543	ARMSS_ROMS
19	1393297	GAMT	2733	0.605955	0.436315	0.999543	ARMSS_ROMS
16	23678846	PLK1	2733	0.603593	0.437211	0.999543	ARMSS_ROMS
9	136405905	PMPCA	2733	0.602548	0.437608	0.999543	ARMSS_ROMS
7	30594832	GARS1	2733	0.602053	0.437795	0.999543	ARMSS_ROMS
16	19067663	COQ7	2733	0.601247	0.438103	0.999543	ARMSS_ROMS
1	117878062	GDAP2	2733	0.600237	0.438487	0.999543	ARMSS_ROMS
18	58044673	NEDD4L	2733	0.595769	0.440197	0.999543	ARMSS_ROMS
20	10275501	SNAP25	2733	0.593383	0.441114	0.999543	ARMSS_ROMS
2	32063742	SPAST	2733	0.591909	0.441682	0.999543	ARMSS_ROMS
3	170997928	SLC2A2	2733	0.589182	0.442735	0.999543	ARMSS_ROMS
6	145502547	EPM2A	418	0.588068	0.443167	0.999	ARMSS_POMS
6	121446820	GJA1	2733	0.587181	0.443512	0.999543	ARMSS_ROMS
16	75627955	KARS1	2733	0.586761	0.443674	0.999543	ARMSS_ROMS
21	31659767	SOD1	2733	0.5865	0.443776	0.999543	ARMSS_ROMS
19	41966622	ATP1A3	2733	0.585668	0.444099	0.999543	ARMSS_ROMS
19	41382784	EXOSC5	2733	0.584841	0.44442	0.999543	ARMSS_ROMS
1	154268727	HAX1	2733	0.583974	0.444758	0.999543	ARMSS_ROMS
5	140114163	PURA	2733	0.582636	0.445281	0.999543	ARMSS_ROMS
5	139293931	MATR3	2733	0.580606	0.446075	0.999543	ARMSS_ROMS
19	19101782	SLC25A42	2733	0.579265	0.4466	0.999543	ARMSS_ROMS
1	8355094	RERE	2733	0.578562	0.446877	0.999543	ARMSS_ROMS
10	3133228	PITRM1	2733	0.578064	0.447073	0.999543	ARMSS_ROMS
1	32888924	HPCA	2733	0.577224	0.447402	0.999543	ARMSS_ROMS
11	88294074	CTSC	2733	0.575431	0.448109	0.999543	ARMSS_ROMS
2	74525022	HTRA2	2733	0.571976	0.449474	0.999543	ARMSS_ROMS
11	105610945	GRIA4	2733	0.5692	0.450577	0.999543	ARMSS_ROMS
12	53303099	AAAS	2733	0.568237	0.45096	0.999543	ARMSS_ROMS
6	100510098	ASCC3	418	0.565394	0.452095	0.999	ARMSS_POMS
9	69035728	FXN	2733	0.562865	0.453108	0.999543	ARMSS_ROMS
11	125893856	PUS3	2733	0.560645	0.454	0.999543	ARMSS_ROMS
23	77968888	PGK1	2733	0.557211	0.455386	0.999543	ARMSS_ROMS
12	57240698	STAC3	2733	0.556992	0.455474	0.999543	ARMSS_ROMS
7	75954041	POR	2733	0.555646	0.45602	0.999543	ARMSS_ROMS
2	227687518	SLC19A3	2733	0.552556	0.457276	0.999543	ARMSS_ROMS
14	20456993	PNP	2733	0.551831	0.45757	0.999543	ARMSS_ROMS
10	13109123	OPTN	2733	0.550636	0.458059	0.999543	ARMSS_ROMS
16	30063881	ALDOA	2733	0.550281	0.458203	0.999543	ARMSS_ROMS
1	99851018	AGL	2733	0.55008	0.458285	0.999543	ARMSS_ROMS
17	12987076	ELAC2	2733	0.546297	0.459835	0.999543	ARMSS_ROMS
10	100229482	CWF19L1	2733	0.545799	0.460039	0.999543	ARMSS_ROMS
8	64596662	CYP7B1	2733	0.542961	0.461208	0.999543	ARMSS_ROMS
8	43140578	HGSNAT	2733	0.542327	0.461471	0.999543	ARMSS_ROMS
1	23796930	HMGCL	2733	0.541566	0.461784	0.999543	ARMSS_ROMS
3	136250380	PCCB	2733	0.539385	0.462688	0.999543	ARMSS_ROMS
4	155696877	GUCY1A1	2733	0.539349	0.462703	0.999543	ARMSS_ROMS
14	69770538	SLC10A1	2733	0.539144	0.462788	0.999543	ARMSS_ROMS
8	60208750	CA8	2733	0.537669	0.4634	0.999543	ARMSS_ROMS
7	128957286	TNPO3	2733	0.536836	0.463747	0.999543	ARMSS_ROMS
9	116687238	TRIM32	2733	0.535467	0.464317	0.999543	ARMSS_ROMS
9	104784371	ABCA1	2733	0.532682	0.465482	0.999543	ARMSS_ROMS
17	14069519	COX10	2733	0.530574	0.466365	0.999543	ARMSS_ROMS
23	49264973	PPP1R3F	2733	0.528749	0.467133	0.999543	ARMSS_ROMS
1	86914041	HS2ST1	2733	0.528424	0.46727	0.999543	ARMSS_ROMS
6	110614610	CDK19	2733	0.527261	0.467761	0.999543	ARMSS_ROMS
14	73148066	PSEN1	2733	0.525638	0.468447	0.999543	ARMSS_ROMS
7	33014744	NT5C3A	2733	0.522838	0.469633	0.999543	ARMSS_ROMS
9	128941511	DOLK	2733	0.518711	0.471392	0.999543	ARMSS_ROMS
10	132780836	NKX6-2	2733	0.516338	0.472408	0.999543	ARMSS_ROMS
2	240868893	AGXT	2733	0.513257	0.473732	0.999543	ARMSS_ROMS
2	170818516	GAD1	2733	0.513175	0.473767	0.999543	ARMSS_ROMS
23	47142423	NDUFB11	2733	0.513113	0.473794	0.999543	ARMSS_ROMS
7	50463378	DDC	2733	0.510113	0.47509	0.999543	ARMSS_ROMS
18	2656184	SMCHD1	2733	0.509876	0.475192	0.999543	ARMSS_ROMS
19	7625966	PET100	2733	0.508131	0.475949	0.999543	ARMSS_ROMS
1	146018092	HJV	2733	0.506038	0.476859	0.999543	ARMSS_ROMS
4	185143276	SLC25A4	2733	0.504458	0.477548	0.999543	ARMSS_ROMS
3	49015666	NDUFAF3	2733	0.501491	0.478845	0.999543	ARMSS_ROMS
12	88139519	TMTC3	2733	0.501138	0.479001	0.999543	ARMSS_ROMS
14	99737845	EML1	2733	0.496082	0.481227	0.999543	ARMSS_ROMS
15	64387865	TRIP4	2733	0.495761	0.481369	0.999543	ARMSS_ROMS
6	53498772	GCLC	2733	0.493083	0.482555	0.999543	ARMSS_ROMS
11	96358581	CCDC82	418	0.492859	0.482655	0.999	ARMSS_POMS
1	26432960	DHDDS	2733	0.491771	0.483138	0.999543	ARMSS_ROMS
11	77323206	PAK1	2733	0.491654	0.48319	0.999543	ARMSS_ROMS
15	78131174	IDH3A	2733	0.490561	0.483677	0.999543	ARMSS_ROMS
5	140690865	HARS2	2733	0.487618	0.484991	0.999543	ARMSS_ROMS
14	28767181	FOXG1	418	0.486729	0.48539	0.999	ARMSS_POMS
19	18863556	CERS1	2733	0.486661	0.48542	0.999543	ARMSS_ROMS
19	11575023	ACP5	2733	0.485857	0.485782	0.999543	ARMSS_ROMS
7	151557128	PRKAG2	2733	0.484025	0.486605	0.999543	ARMSS_ROMS
17	81236753	NDUFAF8	2733	0.482963	0.487083	0.999543	ARMSS_ROMS
1	110517286	KCNA2	2733	0.482659	0.48722	0.999543	ARMSS_ROMS
19	35643372	COX6B1	2733	0.48248	0.487302	0.999543	ARMSS_ROMS
6	72622167	KCNQ5	2733	0.479681	0.488567	0.999543	ARMSS_ROMS
12	25203970	KRAS	2733	0.479467	0.488664	0.999543	ARMSS_ROMS
1	155610262	MSTO1	2733	0.473864	0.491215	0.999543	ARMSS_ROMS
2	54526371	SPTBN1	2733	0.472971	0.491624	0.999543	ARMSS_ROMS
1	108136684	SLC25A24	2733	0.471438	0.492326	0.999543	ARMSS_ROMS
2	134456723	TMEM163	2733	0.470039	0.492969	0.999543	ARMSS_ROMS
18	45837089	EPG5	2733	0.46923	0.493342	0.999543	ARMSS_ROMS
1	220145546	RAB3GAP2	2733	0.468338	0.493753	0.999543	ARMSS_ROMS
20	18510836	SEC23B	2733	0.465113	0.495244	0.999543	ARMSS_ROMS
8	11802757	FDFT1	418	0.464734	0.495419	0.999	ARMSS_POMS
20	23369635	NAPB	418	0.464301	0.49562	0.999	ARMSS_POMS
1	150504339	ECM1	418	0.461915	0.496731	0.999	ARMSS_POMS
11	94420160	MRE11	2733	0.460284	0.497491	0.999543	ARMSS_ROMS
14	105142600	JAG2	2733	0.457879	0.498617	0.999543	ARMSS_ROMS
15	72241413	PARP6	2733	0.455896	0.499548	0.999543	ARMSS_ROMS
17	50346074	XYLT2	2733	0.455565	0.499704	0.999543	ARMSS_ROMS
8	102212833	RRM2B	2733	0.454074	0.500407	0.999543	ARMSS_ROMS
11	7987340	EIF3F	2733	0.449059	0.502782	0.999543	ARMSS_ROMS
3	155084166	MME	2733	0.448195	0.503193	0.999543	ARMSS_ROMS
16	17108705	XYLT1	2733	0.447426	0.50356	0.999543	ARMSS_ROMS
3	9428877	SETD5	2733	0.447193	0.503671	0.999543	ARMSS_ROMS
11	61955772	FTH1	2733	0.447153	0.50369	0.999543	ARMSS_ROMS
7	39623581	RALA	2733	0.446121	0.504183	0.999543	ARMSS_ROMS
5	110738249	SLC25A46	2733	0.444692	0.504867	0.999543	ARMSS_ROMS
3	149872105	RNF13	2733	0.440208	0.507022	0.999543	ARMSS_ROMS
22	39570730	CACNA1I	2733	0.43796	0.508109	0.999543	ARMSS_ROMS
1	234373536	COA6	2733	0.437941	0.508118	0.999543	ARMSS_ROMS
5	74718260	GFM2	2733	0.436116	0.509003	0.999543	ARMSS_ROMS
2	135788339	LCT	2733	0.435141	0.509477	0.999543	ARMSS_ROMS
7	130398932	CEP41	2733	0.434577	0.509751	0.999543	ARMSS_ROMS
16	69316027	COG8	2733	0.434213	0.509929	0.999543	ARMSS_ROMS
1	1228568	B3GALT6	2733	0.433948	0.510059	0.999543	ARMSS_ROMS
7	5622876	RNF216	2733	0.433114	0.510465	0.999543	ARMSS_ROMS
4	1793861	FGFR3	2733	0.431948	0.511034	0.999543	ARMSS_ROMS
11	532708	HRAS	2733	0.431138	0.511431	0.999543	ARMSS_ROMS
5	36195166	NADK2	2733	0.430476	0.511756	0.999543	ARMSS_ROMS
10	133358006	ECHS1	2733	0.429473	0.512248	0.999543	ARMSS_ROMS
11	47565747	NDUFS3	2733	0.428893	0.512532	0.999543	ARMSS_ROMS
1	244051312	ZBTB18	2733	0.426682	0.513621	0.999543	ARMSS_ROMS
17	54949540	COX11	2733	0.424785	0.514559	0.999543	ARMSS_ROMS
4	177431771	AGA	418	0.423605	0.515143	0.999	ARMSS_POMS
4	169635918	CLCN3	2733	0.422963	0.515462	0.999543	ARMSS_ROMS
2	201624299	TMEM237	2733	0.421819	0.516031	0.999543	ARMSS_ROMS
5	177135027	NSD1	2733	0.419037	0.517419	0.999543	ARMSS_ROMS
20	46560083	SLC13A3	2733	0.417992	0.517941	0.999543	ARMSS_ROMS
6	118465432	CEP85L	2733	0.416634	0.518621	0.999543	ARMSS_ROMS
14	53046877	DDHD1	2733	0.416163	0.518859	0.999543	ARMSS_ROMS
2	188974390	COL3A1	2733	0.41605	0.518915	0.999543	ARMSS_ROMS
20	3889105	PANK2	2733	0.415963	0.518958	0.999543	ARMSS_ROMS
16	71733126	AP1G1	418	0.410335	0.5218	0.999	ARMSS_POMS
13	25372135	ATP8A2	2733	0.409752	0.522096	0.999543	ARMSS_ROMS
3	180912620	FXR1	2733	0.409301	0.522324	0.999543	ARMSS_ROMS
6	165339323	PDE10A	2733	0.407432	0.523276	0.999543	ARMSS_ROMS
21	25587727	MRPL39	2733	0.406488	0.523757	0.999543	ARMSS_ROMS
7	141739149	SSBP1	2733	0.405797	0.524111	0.999543	ARMSS_ROMS
10	68106796	MYPN	2733	0.403056	0.525515	0.999543	ARMSS_ROMS
3	38846711	SCN11A	2733	0.403002	0.525543	0.999543	ARMSS_ROMS
14	75002898	EIF2B2	2733	0.402747	0.525675	0.999543	ARMSS_ROMS
22	20036800	TANGO2	2733	0.40229	0.525909	0.999543	ARMSS_ROMS
3	139005475	MRPS22	2733	0.40073	0.526713	0.999543	ARMSS_ROMS
16	70251111	AARS1	2733	0.399567	0.527314	0.999543	ARMSS_ROMS
11	119067831	VPS11	2733	0.398433	0.527899	0.999543	ARMSS_ROMS
12	94971449	NDUFA12	2733	0.397176	0.528551	0.999543	ARMSS_ROMS
13	38349866	UFM1	2733	0.396815	0.528739	0.999543	ARMSS_ROMS
2	222599927	FARSB	418	0.396712	0.528792	0.999	ARMSS_POMS
8	104348554	DPYS	2733	0.394848	0.529762	0.999543	ARMSS_ROMS
6	31662376	CSNK2B	2733	0.392148	0.531173	0.999543	ARMSS_ROMS
18	62045902	PIGN	2733	0.391704	0.531405	0.999543	ARMSS_ROMS
6	44134462	TMEM63B	2733	0.391365	0.531583	0.999543	ARMSS_ROMS
11	34439014	CAT	2733	0.390304	0.53214	0.999543	ARMSS_ROMS
22	32478961	FBXO7	2733	0.389425	0.532602	0.999543	ARMSS_ROMS
11	95817854	MTMR2	418	0.389042	0.532803	0.999	ARMSS_POMS
8	144333198	SLC52A2	2733	0.388927	0.532864	0.999543	ARMSS_ROMS
2	107988201	SLC5A7	2733	0.387767	0.533476	0.999543	ARMSS_ROMS
12	32399813	FGD4	2733	0.383927	0.535509	0.999543	ARMSS_ROMS
3	114338942	ZBTB20	2733	0.383522	0.535725	0.999543	ARMSS_ROMS
19	13112949	NACC1	2733	0.382661	0.536182	0.999543	ARMSS_ROMS
17	1491594	INPP5K	2733	0.382365	0.53634	0.999543	ARMSS_ROMS
4	92304590	GRID2	418	0.380243	0.537473	0.999	ARMSS_POMS
10	1072262	WDR37	2733	0.37941	0.537919	0.999543	ARMSS_ROMS
4	107931619	CYP2U1	2733	0.379001	0.538138	0.999543	ARMSS_ROMS
4	107989979	HADH	2733	0.373709	0.54099	0.999543	ARMSS_ROMS
1	99970624	SLC35A3	2733	0.370066	0.542969	0.999543	ARMSS_ROMS
22	42081923	NDUFA6	2733	0.370052	0.542976	0.999543	ARMSS_ROMS
13	51934767	ATP7B	2733	0.370003	0.543003	0.999543	ARMSS_ROMS
3	184135354	EIF2B5	2733	0.368422	0.543865	0.999543	ARMSS_ROMS
3	132659700	UBA5	418	0.366767	0.544772	0.999	ARMSS_POMS
12	123230297	MTRFR	2733	0.363638	0.546493	0.999543	ARMSS_ROMS
14	104699568	INF2	2733	0.363472	0.546584	0.999543	ARMSS_ROMS
11	1747756	CTSD	2733	0.362508	0.547117	0.999543	ARMSS_ROMS
15	68205259	CLN6	2733	0.361962	0.547418	0.999543	ARMSS_ROMS
19	43543402	XRCC1	2733	0.358337	0.549432	0.999543	ARMSS_ROMS
11	57711978	TMX2	2733	0.356949	0.550206	0.999543	ARMSS_ROMS
2	8727005	KIDINS220	2733	0.356881	0.550244	0.999543	ARMSS_ROMS
8	94892829	NDUFAF6	2733	0.35633	0.550552	0.999543	ARMSS_ROMS
8	43140578	HGSNAT	418	0.356263	0.55059	0.999	ARMSS_POMS
4	153204433	TRIM2	2733	0.356223	0.550611	0.999543	ARMSS_ROMS
7	80135098	GNAI1	2733	0.355801	0.550847	0.999543	ARMSS_ROMS
14	77270862	POMT2	2733	0.355207	0.551181	0.999543	ARMSS_ROMS
17	58203086	MKS1	2733	0.354431	0.551615	0.999543	ARMSS_ROMS
7	30014811	FKBP14	2733	0.354354	0.551659	0.999543	ARMSS_ROMS
17	75268119	SLC25A19	2733	0.354212	0.551738	0.999543	ARMSS_ROMS
3	49022049	IMPDH2	2733	0.354199	0.551746	0.999543	ARMSS_ROMS
9	127930734	DPM2	2733	0.353952	0.551884	0.999543	ARMSS_ROMS
9	32973524	APTX	2733	0.353737	0.552005	0.999543	ARMSS_ROMS
14	24233314	TINF2	2733	0.35372	0.552015	0.999543	ARMSS_ROMS
22	23764149	CHCHD10	2733	0.353113	0.552356	0.999543	ARMSS_ROMS
20	36887477	SAMHD1	2733	0.352387	0.552766	0.999543	ARMSS_ROMS
16	68310505	PRMT7	2733	0.352362	0.55278	0.999543	ARMSS_ROMS
3	42685706	KLHL40	2733	0.349313	0.554502	0.999543	ARMSS_ROMS
3	48857748	SLC25A20	2733	0.349247	0.55454	0.999543	ARMSS_ROMS
22	32043216	SLC5A1	2733	0.348552	0.554934	0.999543	ARMSS_ROMS
10	102259012	GBF1	418	0.347828	0.555345	0.999	ARMSS_POMS
17	46923207	GOSR2	2733	0.343908	0.557582	0.999543	ARMSS_ROMS
1	210674336	KCNH1	418	0.343798	0.557645	0.999	ARMSS_POMS
5	80634020	DHFR	2733	0.343114	0.558037	0.999543	ARMSS_ROMS
13	48233275	ITM2B	418	0.341107	0.559191	0.999	ARMSS_POMS
4	121801460	EXOSC9	2733	0.340506	0.559537	0.999543	ARMSS_ROMS
6	106628830	QRSL1	2733	0.339265	0.560254	0.999543	ARMSS_ROMS
3	50675233	DOCK3	2733	0.337652	0.561188	0.999543	ARMSS_ROMS
12	64716757	GNS	2733	0.33576	0.562287	0.999543	ARMSS_ROMS
17	77281514	SEPTIN9	2733	0.335627	0.562365	0.999543	ARMSS_ROMS
17	42562325	COASY	2733	0.334288	0.563145	0.999543	ARMSS_ROMS
9	91214383	AUH	2733	0.333564	0.563568	0.999543	ARMSS_ROMS
17	15999521	TTC19	2733	0.332733	0.564054	0.999543	ARMSS_ROMS
8	81443402	PMP2	418	0.332051	0.564453	0.999	ARMSS_POMS
1	155330402	ASH1L	2733	0.331753	0.564629	0.999543	ARMSS_ROMS
4	46992743	GABRB1	2733	0.331169	0.564972	0.999543	ARMSS_ROMS
11	65182724	CAPN1	2733	0.329304	0.566069	0.999543	ARMSS_ROMS
2	38666192	GALM	418	0.328066	0.5668	0.999	ARMSS_POMS
23	14530003	GLRA2	2733	0.326471	0.567745	0.999543	ARMSS_ROMS
17	57840922	MRPS23	2733	0.326217	0.567895	0.999543	ARMSS_ROMS
17	44901029	GFAP	2733	0.325428	0.568363	0.999543	ARMSS_ROMS
14	20456993	PNP	418	0.325331	0.568421	0.999	ARMSS_POMS
7	41964409	GLI3	2733	0.324399	0.568976	0.999543	ARMSS_ROMS
16	53602182	RPGRIP1L	2733	0.324105	0.56915	0.999543	ARMSS_ROMS
3	6861363	GRM7	2733	0.322751	0.56996	0.999543	ARMSS_ROMS
7	81950342	CACNA2D1	2733	0.322196	0.570292	0.999543	ARMSS_ROMS
16	31180124	FUS	2733	0.321511	0.570701	0.999543	ARMSS_ROMS
10	93758121	LGI1	2733	0.3206	0.571247	0.999543	ARMSS_ROMS
20	18510836	SEC23B	418	0.320436	0.571346	0.999	ARMSS_POMS
8	63061274	TTPA	2733	0.320345	0.5714	0.999543	ARMSS_ROMS
2	177392723	AGPS	2733	0.319768	0.571747	0.999543	ARMSS_ROMS
23	13734121	OFD1	2733	0.318773	0.572346	0.999543	ARMSS_ROMS
1	45327282	HPDL	418	0.316642	0.573633	0.999	ARMSS_POMS
11	119018811	SLC37A4	2733	0.314312	0.575047	0.999543	ARMSS_ROMS
11	66509165	BBS1	2733	0.309581	0.577938	0.999543	ARMSS_ROMS
2	24790425	PTRHD1	2733	0.308933	0.578336	0.999543	ARMSS_ROMS
3	136338164	STAG1	2733	0.3088	0.578417	0.999543	ARMSS_ROMS
7	155802916	SHH	2733	0.308747	0.57845	0.999543	ARMSS_ROMS
6	146029558	GRM1	2733	0.308413	0.578655	0.999543	ARMSS_ROMS
23	72581059	PHKA1	2733	0.307242	0.579378	0.999543	ARMSS_ROMS
5	114361126	KCNN2	418	0.305328	0.580561	0.999	ARMSS_POMS
13	110306884	COL4A2	418	0.305241	0.580615	0.999	ARMSS_POMS
11	9780421	SBF2	2733	0.305085	0.580712	0.999543	ARMSS_ROMS
18	57648496	ATP8B1	2733	0.304003	0.581384	0.999543	ARMSS_ROMS
2	26238931	HADHB	2733	0.303239	0.581859	0.999543	ARMSS_ROMS
7	103297419	PMPCB	2733	0.30317	0.581902	0.999543	ARMSS_ROMS
1	145906393	PEX11B	418	0.30275	0.582164	0.999	ARMSS_POMS
10	49458834	ERCC6	2733	0.302431	0.582362	0.999543	ARMSS_ROMS
3	49510583	DAG1	2733	0.301194	0.583135	0.999543	ARMSS_ROMS
17	76076631	EXOC7	2733	0.301189	0.583138	0.999543	ARMSS_ROMS
4	6277484	WFS1	2733	0.299008	0.584505	0.999543	ARMSS_ROMS
1	235448356	B3GALNT2	2733	0.298449	0.584856	0.999543	ARMSS_ROMS
1	11016874	TARDBP	2733	0.297832	0.585245	0.999543	ARMSS_ROMS
7	141555483	AGK	2733	0.297366	0.585538	0.999543	ARMSS_ROMS
7	151557128	PRKAG2	418	0.296476	0.5861	0.999	ARMSS_POMS
11	17367087	KCNJ11	2733	0.296348	0.586181	0.999543	ARMSS_ROMS
19	8390354	RAB11B	418	0.2962	0.586274	0.999	ARMSS_POMS
19	55649489	U2AF2	2733	0.295559	0.58668	0.999543	ARMSS_ROMS
4	17487144	QDPR	2733	0.294806	0.587157	0.999543	ARMSS_ROMS
15	22786628	NIPA1	2733	0.293768	0.587815	0.999543	ARMSS_ROMS
2	84425434	SUCLG1	2733	0.293608	0.587917	0.999543	ARMSS_ROMS
9	34635586	SIGMAR1	2733	0.292565	0.588582	0.999543	ARMSS_ROMS
6	43601058	GTPBP2	2733	0.291514	0.589252	0.999543	ARMSS_ROMS
9	133514655	MYMK	2733	0.291344	0.58936	0.999543	ARMSS_ROMS
9	137007963	ABCA2	2733	0.290659	0.589799	0.999543	ARMSS_ROMS
2	190199865	HIBCH	418	0.289872	0.590303	0.999	ARMSS_POMS
17	50166010	SGCA	2733	0.289677	0.590428	0.999543	ARMSS_ROMS
12	7189834	PEX5	2733	0.288477	0.591198	0.999543	ARMSS_ROMS
14	36513039	NKX2-1	2733	0.287896	0.591573	0.999543	ARMSS_ROMS
16	675705	STUB1	2733	0.287321	0.591942	0.999543	ARMSS_ROMS
11	119015022	TRAPPC4	2733	0.285734	0.592968	0.999543	ARMSS_ROMS
6	136822690	PEX7	2733	0.284506	0.593763	0.999543	ARMSS_ROMS
15	101177321	CHSY1	418	0.284215	0.593952	0.999	ARMSS_POMS
23	138635466	FGF13	2733	0.282979	0.594755	0.999543	ARMSS_ROMS
6	106571994	RTN4IP1	2733	0.282581	0.595015	0.999543	ARMSS_ROMS
5	150521198	NDST1	2733	0.282224	0.595248	0.999543	ARMSS_ROMS
22	20036800	TANGO2	418	0.281782	0.595536	0.999	ARMSS_POMS
10	103089690	NT5C2	2733	0.280312	0.596497	0.999543	ARMSS_ROMS
2	74457364	MOGS	2733	0.280132	0.596615	0.999543	ARMSS_ROMS
16	70475647	COG4	2733	0.279171	0.597246	0.999543	ARMSS_ROMS
2	190881034	GLS	2733	0.279022	0.597343	0.999543	ARMSS_ROMS
1	119743003	HMGCS2	2733	0.278957	0.597386	0.999543	ARMSS_ROMS
12	56002201	SUOX	2733	0.278686	0.597563	0.999543	ARMSS_ROMS
1	16986291	ATP13A2	2733	0.277665	0.598235	0.999543	ARMSS_ROMS
4	15475942	CC2D2A	2733	0.277598	0.598279	0.999543	ARMSS_ROMS
13	110637158	CARS2	2733	0.276923	0.598726	0.999543	ARMSS_ROMS
12	119179326	HSPB8	2733	0.276905	0.598737	0.999543	ARMSS_ROMS
3	69101898	LMOD3	2733	0.276757	0.598835	0.999543	ARMSS_ROMS
1	63371013	ALG6	2733	0.276452	0.599036	0.999543	ARMSS_ROMS
22	23782221	SMARCB1	418	0.276343	0.599108	0.999	ARMSS_POMS
16	1954657	NDUFB10	2733	0.275509	0.59966	0.999543	ARMSS_ROMS
14	35534320	RALGAPA1	2733	0.273429	0.601041	0.999543	ARMSS_ROMS
6	42984404	PPP2R5D	418	0.272796	0.601462	0.999	ARMSS_POMS
13	34942745	NBEA	2733	0.27149	0.602333	0.999543	ARMSS_ROMS
16	89268657	ANKRD11	2733	0.270946	0.602698	0.999543	ARMSS_ROMS
6	5260657	FARS2	418	0.269978	0.603347	0.999	ARMSS_POMS
23	77508398	ATRX	2733	0.269653	0.603565	0.999543	ARMSS_ROMS
15	52112186	GNB5	2733	0.268535	0.604316	0.999543	ARMSS_ROMS
16	47459190	PHKB	2733	0.267822	0.604796	0.999543	ARMSS_ROMS
1	156591910	NAXE	418	0.266949	0.605385	0.999	ARMSS_POMS
3	6861363	GRM7	418	0.26686	0.605447	0.999	ARMSS_POMS
5	126545018	ALDH7A1	2733	0.265573	0.606317	0.999543	ARMSS_ROMS
20	46709677	SLC2A10	2733	0.264705	0.606907	0.999543	ARMSS_ROMS
3	11017119	SLC6A1	2733	0.264586	0.606988	0.999543	ARMSS_ROMS
1	171092681	FMO3	418	0.264504	0.607042	0.999	ARMSS_POMS
15	41387470	NDUFAF1	2733	0.264303	0.607179	0.999543	ARMSS_ROMS
5	137870664	MYOT	2733	0.264184	0.60726	0.999543	ARMSS_ROMS
4	89726551	SNCA	2733	0.262207	0.608608	0.999543	ARMSS_ROMS
9	92032485	SPTLC1	418	0.26175	0.608921	0.999	ARMSS_POMS
5	218309	SDHA	2733	0.260419	0.609833	0.999543	ARMSS_ROMS
19	40686974	COQ8B	2733	0.259969	0.610142	0.999543	ARMSS_ROMS
16	28873536	ATP2A1	2733	0.258904	0.610873	0.999543	ARMSS_ROMS
23	19343969	PDHA1	418	0.258869	0.610898	0.999	ARMSS_POMS
1	43359142	ELOVL1	2733	0.258089	0.611436	0.999543	ARMSS_ROMS
8	42417820	SLC20A2	2733	0.257941	0.611539	0.999543	ARMSS_ROMS
23	75053377	ABCB7	2733	0.257547	0.611811	0.999543	ARMSS_ROMS
23	153942860	HCFC1	2733	0.257252	0.612013	0.999543	ARMSS_ROMS
21	43065156	CBS	2733	0.256676	0.612412	0.999543	ARMSS_ROMS
1	154568034	CHRNB2	2733	0.25648	0.612549	0.999543	ARMSS_ROMS
12	6938832	RNU7-1	2733	0.255094	0.613511	0.999543	ARMSS_ROMS
1	2399482	PEX10	2733	0.254051	0.614237	0.999543	ARMSS_ROMS
1	225398568	LBR	2733	0.253535	0.614596	0.999543	ARMSS_ROMS
1	228097130	ARF1	2733	0.253144	0.61487	0.999543	ARMSS_ROMS
7	76302728	HSPB1	2733	0.252712	0.615173	0.999543	ARMSS_ROMS
23	11112065	HCCS	2733	0.252638	0.615224	0.999543	ARMSS_ROMS
2	190199865	HIBCH	2733	0.252291	0.615467	0.999543	ARMSS_ROMS
1	63593526	PGM1	418	0.251287	0.616171	0.999	ARMSS_POMS
2	86106252	PTCD3	2733	0.249535	0.617402	0.999543	ARMSS_ROMS
9	136430292	INPP5E	2733	0.248812	0.617913	0.999543	ARMSS_ROMS
16	2043648	TSC2	2733	0.248786	0.617931	0.999543	ARMSS_ROMS
16	31109393	BCKDK	2733	0.247757	0.618659	0.999543	ARMSS_ROMS
15	50908690	AP4E1	418	0.247155	0.619086	0.999	ARMSS_POMS
1	150487410	TARS2	2733	0.245494	0.620266	0.999543	ARMSS_ROMS
12	55681783	ITGA7	2733	0.245293	0.620409	0.999543	ARMSS_ROMS
16	30743762	PHKG2	2733	0.245256	0.620436	0.999543	ARMSS_ROMS
10	30313757	MTPAP	2733	0.245236	0.62045	0.999543	ARMSS_ROMS
16	1979195	GFER	2733	0.24481	0.620753	0.999543	ARMSS_ROMS
2	42763003	HAAO	2733	0.244275	0.621135	0.999543	ARMSS_ROMS
5	62306436	KIF2A	2733	0.243339	0.621805	0.999543	ARMSS_ROMS
6	73461948	MTO1	2733	0.241177	0.623357	0.999543	ARMSS_ROMS
7	26177999	HNRNPA2B1	2733	0.240617	0.623761	0.999543	ARMSS_ROMS
14	67577308	PIGH	2733	0.240529	0.623824	0.999543	ARMSS_ROMS
23	153789757	SSR4	2733	0.240049	0.624172	0.999543	ARMSS_ROMS
3	11790435	TAMM41	2733	0.239873	0.624298	0.999543	ARMSS_ROMS
9	130452237	ASS1	2733	0.239723	0.624406	0.999543	ARMSS_ROMS
4	158669750	ETFDH	418	0.237367	0.626113	0.999	ARMSS_POMS
10	27165117	ACBD5	2733	0.235902	0.627181	0.999543	ARMSS_ROMS
14	105300526	PACS2	2733	0.235441	0.627519	0.999543	ARMSS_ROMS
7	100620889	TFR2	2733	0.235063	0.627795	0.999543	ARMSS_ROMS
8	76983317	PEX2	2733	0.23124	0.630606	0.999543	ARMSS_ROMS
1	110517286	KCNA2	418	0.230325	0.631283	0.999	ARMSS_POMS
1	45327282	HPDL	2733	0.229863	0.631626	0.999543	ARMSS_ROMS
10	77977513	POLR3A	418	0.22894	0.632311	0.999	ARMSS_POMS
5	138435785	REEP2	2733	0.228463	0.632667	0.999543	ARMSS_ROMS
15	45023324	SORD	2733	0.228203	0.632859	0.999543	ARMSS_ROMS
17	6686268	SLC13A5	2733	0.227748	0.633199	0.999543	ARMSS_ROMS
19	52190072	PPP2R1A	2733	0.226744	0.633949	0.999543	ARMSS_ROMS
17	75937565	ACOX1	418	0.226324	0.634262	0.999	ARMSS_POMS
10	102259012	GBF1	2733	0.226209	0.634349	0.999543	ARMSS_ROMS
13	23730418	MIPEP	2733	0.224286	0.635793	0.999543	ARMSS_ROMS
1	113895272	AP4B1	2733	0.224051	0.635971	0.999543	ARMSS_ROMS
14	95535084	GLRX5	2733	0.223779	0.636176	0.999543	ARMSS_ROMS
13	76992078	CLN5	418	0.222263	0.637321	0.999	ARMSS_POMS
4	39500199	UGDH	2733	0.222086	0.637456	0.999543	ARMSS_ROMS
2	218629634	ZNF142	2733	0.221727	0.637727	0.999543	ARMSS_ROMS
11	124747593	ESAM	2733	0.221632	0.637799	0.999543	ARMSS_ROMS
10	26697719	PDSS1	2733	0.221483	0.637912	0.999543	ARMSS_ROMS
23	111681298	ALG13	2733	0.221442	0.637943	0.999543	ARMSS_ROMS
2	165090272	SCN3A	2733	0.221209	0.638121	0.999543	ARMSS_ROMS
22	46326456	TRMU	418	0.220501	0.638659	0.999	ARMSS_POMS
23	135973901	SLC9A6	2733	0.219655	0.639303	0.999543	ARMSS_ROMS
11	112081964	SDHD	2733	0.219355	0.639532	0.999543	ARMSS_ROMS
5	60944959	NDUFAF2	2733	0.21814	0.64046	0.999543	ARMSS_ROMS
15	60497534	RORA	2733	0.21747	0.640975	0.999543	ARMSS_ROMS
19	35295415	MAG	2733	0.217342	0.641072	0.999543	ARMSS_ROMS
22	19176146	SLC25A1	2733	0.216998	0.641337	0.999543	ARMSS_ROMS
2	44312589	PREPL	2733	0.216895	0.641416	0.999543	ARMSS_ROMS
23	136196747	FHL1	418	0.214266	0.643444	0.999	ARMSS_POMS
10	123037848	ACADSB	2733	0.21283	0.644558	0.999543	ARMSS_ROMS
20	45943743	ZNF335	2733	0.212119	0.645112	0.999543	ARMSS_ROMS
10	123037848	ACADSB	418	0.212067	0.645152	0.999	ARMSS_POMS
13	110306884	COL4A2	2733	0.21206	0.645158	0.999543	ARMSS_ROMS
7	107919016	LAMB1	418	0.21038	0.646469	0.999	ARMSS_POMS
21	37420363	DYRK1A	2733	0.21008	0.646705	0.999543	ARMSS_ROMS
1	999067	ISG15	2733	0.210006	0.646763	0.999543	ARMSS_ROMS
23	30653489	GK	2733	0.20886	0.647663	0.999543	ARMSS_ROMS
1	1433324	VWA1	2733	0.208356	0.64806	0.999543	ARMSS_ROMS
4	105369751	PPA2	2733	0.208312	0.648094	0.999543	ARMSS_ROMS
1	215567651	KCTD3	2733	0.20829	0.64811	0.999543	ARMSS_ROMS
12	106357890	POLR3B	2733	0.207631	0.64863	0.999543	ARMSS_ROMS
2	206160039	EEF1B2	2733	0.20728	0.648908	0.999543	ARMSS_ROMS
14	104724203	ADSS1	2733	0.207249	0.648932	0.999543	ARMSS_ROMS
11	74336693	PGM2L1	2733	0.206102	0.649839	0.999543	ARMSS_ROMS
11	22193488	ANO5	2733	0.205539	0.650287	0.999543	ARMSS_ROMS
5	111224403	CAMK4	418	0.205481	0.650333	0.999	ARMSS_POMS
23	120428622	LAMP2	2733	0.205383	0.650411	0.999543	ARMSS_ROMS
6	131573203	ARG1	418	0.204116	0.651418	0.999	ARMSS_POMS
15	80153087	FAH	2733	0.203881	0.651606	0.999543	ARMSS_ROMS
2	72887446	SPR	2733	0.203809	0.651663	0.999543	ARMSS_ROMS
9	128250889	GOLGA2	2733	0.203416	0.651978	0.999543	ARMSS_ROMS
14	73148066	PSEN1	418	0.200479	0.654335	0.999	ARMSS_POMS
4	158669750	ETFDH	2733	0.200249	0.65452	0.999543	ARMSS_ROMS
15	77998291	TBC1D2B	2733	0.199605	0.65504	0.999543	ARMSS_ROMS
1	21554001	ALPL	2733	0.199331	0.655262	0.999543	ARMSS_ROMS
8	43103558	POMK	2733	0.199039	0.655497	0.999543	ARMSS_ROMS
3	11017119	SLC6A1	418	0.19892	0.655594	0.999	ARMSS_POMS
11	57645944	CLP1	2733	0.198224	0.656159	0.999543	ARMSS_ROMS
18	12325101	AFG3L2	2733	0.197909	0.656414	0.999543	ARMSS_ROMS
1	119032919	WARS2	2733	0.196934	0.657207	0.999543	ARMSS_ROMS
4	157078015	GLRB	418	0.196543	0.657526	0.999	ARMSS_POMS
17	63604536	TACO1	2733	0.196433	0.657615	0.999543	ARMSS_ROMS
1	169465944	SLC19A2	2733	0.196163	0.657835	0.999543	ARMSS_ROMS
3	45394584	LARS2	2733	0.196048	0.65793	0.999543	ARMSS_ROMS
17	1645782	PRPF8	2733	0.195104	0.658702	0.999543	ARMSS_ROMS
19	38304164	YIF1B	418	0.194889	0.658878	0.999	ARMSS_POMS
5	69504221	OCLN	2733	0.19464	0.659083	0.999543	ARMSS_ROMS
1	155135913	DPM3	2733	0.193421	0.660084	0.999543	ARMSS_ROMS
16	3448503	NAA60	2733	0.193268	0.66021	0.999543	ARMSS_ROMS
1	999067	ISG15	418	0.192539	0.660812	0.999	ARMSS_POMS
14	74493217	ISCA2	2733	0.191903	0.661337	0.999543	ARMSS_ROMS
6	136822690	PEX7	418	0.191741	0.661471	0.999	ARMSS_POMS
2	206160039	EEF1B2	418	0.189577	0.663269	0.999	ARMSS_POMS
23	50596709	SHROOM4	418	0.189435	0.663387	0.999	ARMSS_POMS
6	43504777	POLR1C	2733	0.189415	0.663404	0.999543	ARMSS_ROMS
20	58840113	GNAS	2733	0.188248	0.664379	0.999543	ARMSS_ROMS
11	68026033	NDUFS8	2733	0.188113	0.664492	0.999543	ARMSS_ROMS
2	165991160	SCN1A	2733	0.187575	0.664942	0.999543	ARMSS_ROMS
1	43704020	ST3GAL3	2733	0.186857	0.665546	0.999543	ARMSS_ROMS
23	153926193	NAA10	2733	0.185739	0.666487	0.999543	ARMSS_ROMS
16	78099694	WWOX	2733	0.185638	0.666572	0.999543	ARMSS_ROMS
19	49855007	PNKP	2733	0.184392	0.667626	0.999543	ARMSS_ROMS
9	74724728	TRPM6	2733	0.184385	0.667632	0.999543	ARMSS_ROMS
5	119452589	HSD17B4	418	0.184216	0.667775	0.999	ARMSS_POMS
11	134069026	JAM3	418	0.183904	0.668039	0.999	ARMSS_POMS
7	128957286	TNPO3	418	0.183841	0.668093	0.999	ARMSS_POMS
1	228165839	IBA57	2733	0.183839	0.668095	0.999543	ARMSS_ROMS
17	81933307	PYCR1	2733	0.183672	0.668236	0.999543	ARMSS_ROMS
19	5678572	MICOS13	2733	0.183146	0.668684	0.999543	ARMSS_ROMS
22	50521573	TYMP	2733	0.182508	0.669226	0.999543	ARMSS_ROMS
10	12069148	DHTKD1	2733	0.180171	0.671226	0.999543	ARMSS_ROMS
1	160279514	PEX19	418	0.17997	0.671399	0.999	ARMSS_POMS
1	219968889	EPRS1	418	0.179793	0.671551	0.999	ARMSS_POMS
23	25004589	ARX	2733	0.179645	0.671678	0.999543	ARMSS_ROMS
10	117241733	SLC18A2	2733	0.178708	0.672486	0.999543	ARMSS_ROMS
16	1706367	MAPK8IP3	2733	0.178706	0.672487	0.999543	ARMSS_ROMS
18	10672794	PIEZO2	2733	0.178312	0.672828	0.999543	ARMSS_ROMS
17	39605383	NEUROD2	2733	0.177425	0.673595	0.999543	ARMSS_ROMS
23	145822382	SLITRK2	2733	0.177378	0.673637	0.999543	ARMSS_ROMS
16	9763155	GRIN2A	2733	0.177169	0.673817	0.999543	ARMSS_ROMS
5	177595351	B4GALT7	2733	0.176341	0.674537	0.999543	ARMSS_ROMS
17	42536193	NAGLU	2733	0.176214	0.674646	0.999543	ARMSS_ROMS
14	77113458	TMEM63C	2733	0.175861	0.674955	0.999543	ARMSS_ROMS
19	17553442	COLGALT1	2733	0.175861	0.674955	0.999543	ARMSS_ROMS
1	100196286	DBT	2733	0.175582	0.675198	0.999543	ARMSS_ROMS
21	45405396	COL18A1	2733	0.175357	0.675394	0.999543	ARMSS_ROMS
1	172379037	PIGC	418	0.174841	0.675845	0.999	ARMSS_POMS
6	109691488	FIG4	418	0.173934	0.676639	0.999	ARMSS_POMS
15	90994421	VPS33B	2733	0.173516	0.677005	0.999543	ARMSS_ROMS
1	154152755	TPM3	2733	0.17326	0.677231	0.999543	ARMSS_ROMS
3	148994129	GYG1	418	0.172257	0.678113	0.999	ARMSS_POMS
1	244835629	COX20	2733	0.172049	0.678297	0.999543	ARMSS_ROMS
11	71435455	DHCR7	2733	0.171896	0.678433	0.999543	ARMSS_ROMS
1	32770261	YARS1	2733	0.171868	0.678456	0.999543	ARMSS_ROMS
1	11107190	MTOR	2733	0.171592	0.678702	0.999543	ARMSS_ROMS
14	103559832	COA8	2733	0.171205	0.679043	0.999543	ARMSS_ROMS
14	49777841	NEMF	418	0.171196	0.67905	0.999	ARMSS_POMS
1	100196286	DBT	418	0.170037	0.680078	0.999	ARMSS_POMS
6	83145540	PGM3	2733	0.169814	0.680277	0.999543	ARMSS_ROMS
1	27322220	TMEM222	2733	0.169506	0.680552	0.999543	ARMSS_ROMS
9	137082065	MAN1B1	2733	0.16869	0.681279	0.999543	ARMSS_ROMS
2	110123807	NPHP1	418	0.168654	0.68131	0.999	ARMSS_POMS
6	33689343	UQCC2	2733	0.168502	0.681447	0.999543	ARMSS_ROMS
3	18349331	SATB1	2733	0.16783	0.682048	0.999543	ARMSS_ROMS
20	2836045	VPS16	2733	0.167552	0.682296	0.999543	ARMSS_ROMS
8	11802757	FDFT1	2733	0.166946	0.68284	0.999543	ARMSS_ROMS
16	68310505	PRMT7	418	0.165889	0.68379	0.999	ARMSS_POMS
7	93131239	SAMD9L	2733	0.165301	0.684321	0.999543	ARMSS_ROMS
4	106046583	TBCK	2733	0.164994	0.6846	0.999543	ARMSS_ROMS
11	68750204	CPT1A	418	0.164778	0.684794	0.999	ARMSS_POMS
11	3856191	STIM1	2733	0.164711	0.684856	0.999543	ARMSS_ROMS
14	101964687	DYNC1H1	418	0.164435	0.685106	0.999	ARMSS_POMS
1	176861189	ASTN1	2733	0.163938	0.685556	0.999543	ARMSS_ROMS
16	1346936	GNPTG	418	0.163766	0.685712	0.999	ARMSS_POMS
17	1645782	PRPF8	418	0.163486	0.685967	0.999	ARMSS_POMS
16	71568205	TAT	2733	0.162582	0.68679	0.999543	ARMSS_ROMS
21	33903540	ATP5PO	418	0.162476	0.686887	0.999	ARMSS_POMS
10	8055582	GATA3	2733	0.162122	0.687211	0.999543	ARMSS_ROMS
14	54843302	GCH1	418	0.160347	0.688838	0.999	ARMSS_POMS
11	111786435	ALG9	2733	0.159895	0.689254	0.999543	ARMSS_ROMS
20	10639503	JAG1	418	0.159685	0.689447	0.999	ARMSS_POMS
22	24495361	UPB1	2733	0.159373	0.689735	0.999543	ARMSS_ROMS
9	86266174	ISCA1	2733	0.158493	0.690548	0.999543	ARMSS_ROMS
4	105369751	PPA2	418	0.158209	0.690811	0.999	ARMSS_POMS
3	43079772	POMGNT2	418	0.158198	0.690822	0.999	ARMSS_POMS
2	85840154	ST3GAL5	2733	0.15802	0.690986	0.999543	ARMSS_ROMS
17	4940835	PFN1	2733	0.157304	0.691651	0.999543	ARMSS_ROMS
14	66508493	GPHN	2733	0.1573	0.691654	0.999543	ARMSS_ROMS
20	46021718	SLC12A5	2733	0.156574	0.692331	0.999543	ARMSS_ROMS
10	99711537	COX15	418	0.156148	0.692728	0.999	ARMSS_POMS
7	100640701	ACTL6B	2733	0.155121	0.693689	0.999543	ARMSS_ROMS
15	65076685	KBTBD13	2733	0.154923	0.693875	0.999543	ARMSS_ROMS
2	61017754	PEX13	2733	0.154802	0.693988	0.999543	ARMSS_ROMS
6	18121465	NHLRC1	2733	0.153928	0.69481	0.999543	ARMSS_ROMS
21	46191121	LSS	2733	0.153584	0.695133	0.999543	ARMSS_ROMS
11	47565747	NDUFS3	418	0.153115	0.695577	0.999	ARMSS_POMS
23	53224764	IQSEC2	2733	0.15145	0.697153	0.999543	ARMSS_ROMS
17	50346074	XYLT2	418	0.151086	0.6975	0.999	ARMSS_POMS
10	100983314	TWNK	2733	0.151026	0.697556	0.999543	ARMSS_ROMS
12	51662784	SCN8A	418	0.150642	0.697922	0.999	ARMSS_POMS
7	107891172	DLD	418	0.150238	0.698308	0.999	ARMSS_POMS
11	62687826	BSCL2	2733	0.148317	0.700148	0.999543	ARMSS_ROMS
19	50210440	MYH14	2733	0.147696	0.700747	0.999543	ARMSS_ROMS
12	21437809	PYROXD1	418	0.147525	0.700911	0.999	ARMSS_POMS
16	31423190	COX6A2	2733	0.146945	0.701471	0.999543	ARMSS_ROMS
17	28353739	TMEM199	418	0.146905	0.70151	0.999	ARMSS_POMS
17	44848169	EFTUD2	2733	0.146627	0.70178	0.999543	ARMSS_ROMS
7	2538109	BRAT1	2733	0.146023	0.702365	0.999543	ARMSS_ROMS
1	154978719	FLAD1	2733	0.14599	0.702398	0.999543	ARMSS_ROMS
2	74361426	DCTN1	2733	0.145855	0.702529	0.999543	ARMSS_ROMS
2	222599927	FARSB	2733	0.145523	0.702851	0.999543	ARMSS_ROMS
9	131504345	POMT1	2733	0.144969	0.70339	0.999543	ARMSS_ROMS
17	82748858	TBCD	2733	0.143736	0.704594	0.999543	ARMSS_ROMS
3	12489931	TSEN2	418	0.143557	0.704771	0.999	ARMSS_POMS
5	127331281	MEGF10	2733	0.143551	0.704776	0.999543	ARMSS_ROMS
12	63779958	RXYLT1	418	0.142831	0.705482	0.999	ARMSS_POMS
6	31772965	VARS1	418	0.142572	0.705737	0.999	ARMSS_POMS
3	183015445	MCCC1	2733	0.14252	0.705789	0.999543	ARMSS_ROMS
1	235380052	TBCE	2733	0.142464	0.705844	0.999543	ARMSS_ROMS
12	57541327	KIF5A	418	0.140898	0.70739	0.999	ARMSS_POMS
3	193593435	OPA1	418	0.140789	0.707498	0.999	ARMSS_POMS
1	1533930	TMEM240	2733	0.140785	0.707503	0.999543	ARMSS_ROMS
12	51912351	ACVRL1	2733	0.140353	0.707929	0.999543	ARMSS_ROMS
12	21537012	GYS2	2733	0.140221	0.708062	0.999543	ARMSS_ROMS
12	27635038	PPFIBP1	418	0.140148	0.708135	0.999	ARMSS_POMS
1	19219308	EMC1	418	0.140118	0.708164	0.999	ARMSS_POMS
20	45824027	TNNC2	2733	0.139545	0.708734	0.999543	ARMSS_ROMS
1	228145516	GJC2	2733	0.139203	0.709075	0.999543	ARMSS_ROMS
23	21374804	CNKSR2	2733	0.138346	0.709931	0.999543	ARMSS_ROMS
14	53046877	DDHD1	418	0.13822	0.710057	0.999	ARMSS_POMS
6	135290423	AHI1	2733	0.138076	0.710201	0.999543	ARMSS_ROMS
3	120628488	HGD	2733	0.138064	0.710214	0.999543	ARMSS_ROMS
3	128879734	ACAD9	418	0.136608	0.711677	0.999	ARMSS_POMS
3	10319182	ATP2B2	2733	0.136519	0.711767	0.999543	ARMSS_ROMS
4	102632157	MANBA	2733	0.136518	0.711767	0.999543	ARMSS_ROMS
1	235326929	GGPS1	2733	0.135919	0.712372	0.999543	ARMSS_ROMS
1	150796840	CTSK	2733	0.135784	0.712508	0.999543	ARMSS_ROMS
11	93784623	MED17	418	0.13571	0.712584	0.999	ARMSS_POMS
11	66340825	B4GAT1	2733	0.135307	0.712993	0.999543	ARMSS_ROMS
11	119206322	CBL	418	0.135041	0.713262	0.999	ARMSS_POMS
7	45000291	CCM2	2733	0.134686	0.713622	0.999543	ARMSS_ROMS
2	74457364	MOGS	418	0.134651	0.713658	0.999	ARMSS_POMS
11	119081267	HMBS	418	0.134593	0.713717	0.999	ARMSS_POMS
3	49510583	DAG1	418	0.134023	0.714297	0.999	ARMSS_POMS
23	119870851	NDUFA1	2733	0.132834	0.715512	0.999543	ARMSS_ROMS
23	119870851	RNF113A	2733	0.132834	0.715512	0.999543	ARMSS_ROMS
11	747539	TALDO1	2733	0.1317	0.716676	0.999543	ARMSS_ROMS
5	7850874	MTRR	2733	0.130965	0.717432	0.999543	ARMSS_ROMS
23	74421626	SLC16A2	2733	0.130842	0.717561	0.999543	ARMSS_ROMS
20	50890844	ADNP	2733	0.130789	0.717616	0.999543	ARMSS_ROMS
16	1346936	GNPTG	2733	0.130071	0.718358	0.999543	ARMSS_ROMS
8	15540349	TUSC3	418	0.129447	0.719007	0.999	ARMSS_POMS
18	31592914	TTR	2733	0.128677	0.719809	0.999543	ARMSS_ROMS
12	21437809	PYROXD1	2733	0.128137	0.720371	0.999543	ARMSS_ROMS
9	35057105	VCP	2733	0.127653	0.720878	0.999543	ARMSS_ROMS
5	41739313	OXCT1	418	0.12724	0.72131	0.999	ARMSS_POMS
12	32730955	YARS2	2733	0.126947	0.721619	0.999543	ARMSS_ROMS
6	30712657	TUBB	2733	0.126161	0.722447	0.999543	ARMSS_ROMS
17	28396200	SLC46A1	2733	0.124645	0.724051	0.999543	ARMSS_ROMS
6	87508523	RARS2	2733	0.124287	0.724431	0.999543	ARMSS_ROMS
19	18863556	CERS1	418	0.122882	0.72593	0.999	ARMSS_POMS
4	101025794	PPP3CA	418	0.122261	0.726596	0.999	ARMSS_POMS
23	103777026	PLP1	2733	0.12225	0.726606	0.999543	ARMSS_ROMS
11	74492178	LIPT2	2733	0.122183	0.726678	0.999543	ARMSS_ROMS
1	159999476	KCNJ10	2733	0.122031	0.726842	0.999543	ARMSS_ROMS
5	127331281	MEGF10	418	0.121611	0.727294	0.999	ARMSS_POMS
11	64742009	PYGM	2733	0.12158	0.727327	0.999543	ARMSS_ROMS
5	151505702	FAT2	2733	0.121542	0.727368	0.999543	ARMSS_ROMS
2	130339124	CCDC115	2733	0.121452	0.727465	0.999543	ARMSS_ROMS
22	25761112	MYO18B	2733	0.120476	0.728519	0.999543	ARMSS_ROMS
6	118465432	CEP85L	418	0.120471	0.728524	0.999	ARMSS_POMS
20	35669632	NFS1	2733	0.119365	0.729723	0.999543	ARMSS_ROMS
11	119206322	CBL	2733	0.118882	0.730249	0.999543	ARMSS_ROMS
4	106316594	AIMP1	418	0.118881	0.730252	0.999	ARMSS_POMS
2	171435093	DCAF17	418	0.118763	0.73038	0.999	ARMSS_POMS
1	20633458	PINK1	418	0.118697	0.730453	0.999	ARMSS_POMS
17	10628626	MYH3	2733	0.118528	0.730636	0.999543	ARMSS_ROMS
23	54198463	WNK3	2733	0.118276	0.730912	0.999543	ARMSS_ROMS
23	21940728	SMS	2733	0.11825	0.73094	0.999543	ARMSS_ROMS
3	179198850	PIK3CA	418	0.118221	0.730972	0.999	ARMSS_POMS
13	40799065	SLC25A15	2733	0.118015	0.731198	0.999543	ARMSS_ROMS
1	62450216	DOCK7	2733	0.117378	0.731895	0.999543	ARMSS_ROMS
6	85507258	SNX14	2733	0.116335	0.733044	0.999543	ARMSS_ROMS
14	39151782	TRAPPC6B	2733	0.11601	0.733404	0.999543	ARMSS_ROMS
23	41334161	DDX3X	2733	0.115351	0.734132	0.999543	ARMSS_ROMS
8	144409029	SLC39A4	2733	0.114251	0.735355	0.999543	ARMSS_ROMS
11	44107734	EXT2	418	0.113391	0.736316	0.999	ARMSS_POMS
10	10798823	CELF2	2733	0.112968	0.73679	0.999543	ARMSS_ROMS
2	215312607	ATIC	2733	0.11271	0.737081	0.999543	ARMSS_ROMS
2	206124191	NDUFS1	2733	0.112489	0.737328	0.999543	ARMSS_ROMS
1	224114076	FBXO28	2733	0.11196	0.737925	0.999543	ARMSS_ROMS
15	74890030	MPI	418	0.111805	0.738098	0.999	ARMSS_POMS
11	61392626	TMEM216	2733	0.110918	0.739101	0.999543	ARMSS_ROMS
4	99542006	TRMT10A	2733	0.11084	0.73919	0.999543	ARMSS_ROMS
1	220145546	RAB3GAP2	418	0.110152	0.739972	0.999	ARMSS_POMS
17	34980534	LIG3	418	0.109926	0.740229	0.999	ARMSS_POMS
11	68750204	CPT1A	2733	0.109549	0.740658	0.999543	ARMSS_ROMS
3	196659737	NRROS	2733	0.109512	0.740701	0.999543	ARMSS_ROMS
18	2656184	SMCHD1	418	0.108549	0.741802	0.999	ARMSS_POMS
2	178432099	PRKRA	2733	0.108417	0.741954	0.999543	ARMSS_ROMS
3	81490439	GBE1	2733	0.108315	0.74207	0.999543	ARMSS_ROMS
13	31199999	B3GLCT	418	0.108219	0.742181	0.999	ARMSS_POMS
16	1766914	MRPS34	2733	0.108198	0.742205	0.999543	ARMSS_ROMS
23	152829231	NSDHL	2733	0.107775	0.742691	0.999543	ARMSS_ROMS
2	201624299	TMEM237	418	0.107764	0.742704	0.999	ARMSS_POMS
6	105101171	BVES	2733	0.107641	0.742846	0.999543	ARMSS_ROMS
11	121303364	SC5D	2733	0.106801	0.743815	0.999543	ARMSS_ROMS
5	134606864	SAR1B	2733	0.106676	0.743961	0.999543	ARMSS_ROMS
7	15201308	AGMO	2733	0.106572	0.744081	0.999543	ARMSS_ROMS
22	46326456	TRMU	2733	0.106077	0.744655	0.999543	ARMSS_ROMS
4	177431771	AGA	2733	0.105415	0.745425	0.999543	ARMSS_ROMS
5	141510985	DIAPH1	418	0.105109	0.745782	0.999	ARMSS_POMS
2	175178206	ATP5MC3	418	0.104417	0.746593	0.999	ARMSS_POMS
10	77977513	POLR3A	2733	0.103892	0.747207	0.999543	ARMSS_ROMS
8	42838014	THAP1	2733	0.103861	0.747245	0.999543	ARMSS_ROMS
6	98874290	FBXL4	2733	0.103725	0.747405	0.999543	ARMSS_ROMS
11	68048939	CHKA	418	0.103405	0.74778	0.999	ARMSS_POMS
11	68900529	IGHMBP2	2733	0.103338	0.747859	0.999543	ARMSS_ROMS
14	24233314	TINF2	418	0.103071	0.748175	0.999	ARMSS_POMS
4	122922412	SPATA5	2733	0.102808	0.748485	0.999543	ARMSS_ROMS
17	73193103	COG1	418	0.102477	0.748876	0.999	ARMSS_POMS
23	49071951	WDR45	2733	0.102477	0.748878	0.999543	ARMSS_ROMS
4	106316594	AIMP1	2733	0.102166	0.749245	0.999543	ARMSS_ROMS
1	235448356	B3GALNT2	418	0.102062	0.749369	0.999	ARMSS_POMS
11	105610945	GRIA4	418	0.102001	0.749442	0.999	ARMSS_POMS
5	161850567	GABRA1	2733	0.101935	0.74952	0.999543	ARMSS_ROMS
16	28477553	CLN3	418	0.101622	0.749891	0.999	ARMSS_POMS
11	78101029	ALG8	2733	0.1016	0.749917	0.999543	ARMSS_ROMS
3	122257258	CASR	2733	0.10147	0.750072	0.999543	ARMSS_ROMS
16	81315176	GAN	2733	0.100363	0.751394	0.999543	ARMSS_ROMS
8	22404979	SLC39A14	2733	0.100316	0.751452	0.999543	ARMSS_ROMS
12	1967940	CACNA1C	418	0.0999863	0.751846	0.999	ARMSS_POMS
9	128321604	COQ4	2733	0.099897	0.751954	0.999543	ARMSS_ROMS
9	132887411	TSC1	418	0.099385	0.752568	0.999	ARMSS_POMS
9	116687238	TRIM32	418	0.0992187	0.752769	0.999	ARMSS_POMS
2	64989643	SLC1A4	2733	0.0988799	0.753179	0.999543	ARMSS_ROMS
23	41520354	CASK	2733	0.0980384	0.754196	0.999543	ARMSS_ROMS
21	45982628	COL6A1	2733	0.097897	0.754368	0.999543	ARMSS_ROMS
7	5622876	RNF216	418	0.0977894	0.7545	0.999	ARMSS_POMS
8	41932160	KAT6A	2733	0.097773	0.754519	0.999543	ARMSS_ROMS
1	18631551	PAX7	2733	0.09697	0.755496	0.999543	ARMSS_ROMS
6	31687517	ABHD16A	2733	0.0966405	0.755899	0.999543	ARMSS_ROMS
17	42120088	RAB5C	418	0.0961002	0.756561	0.999	ARMSS_POMS
12	27635038	PPFIBP1	2733	0.0946419	0.758358	0.999543	ARMSS_ROMS
23	47199238	UBA1	418	0.0941589	0.758955	0.999	ARMSS_POMS
9	131860546	MED27	2733	0.0941317	0.758988	0.999543	ARMSS_ROMS
6	7726874	BMP6	418	0.0940366	0.759107	0.999	ARMSS_POMS
17	44349145	GRN	418	0.0937356	0.759481	0.999	ARMSS_POMS
5	144159352	YIPF5	2733	0.093527	0.75974	0.999543	ARMSS_ROMS
2	189561828	SLC40A1	2733	0.0925607	0.760946	0.999543	ARMSS_ROMS
14	100328798	WARS1	2733	0.0923182	0.761251	0.999543	ARMSS_ROMS
12	4911283	KCNA1	2733	0.091979	0.761676	0.999543	ARMSS_ROMS
14	102359456	TECPR2	2733	0.0919597	0.7617	0.999543	ARMSS_ROMS
23	101231674	DRP2	2733	0.0916658	0.76207	0.999543	ARMSS_ROMS
12	108560883	ISCU	2733	0.0914689	0.762318	0.999543	ARMSS_ROMS
11	66685790	SPTBN2	2733	0.0912104	0.762644	0.999543	ARMSS_ROMS
8	74320832	GDAP1	2733	0.0904796	0.763568	0.999543	ARMSS_ROMS
16	3727711	CREBBP	2733	0.0904464	0.763611	0.999543	ARMSS_ROMS
4	76161730	SCARB2	2733	0.0903255	0.763764	0.999543	ARMSS_ROMS
22	29480198	NEFH	418	0.0902209	0.763897	0.999	ARMSS_POMS
4	121801460	EXOSC9	418	0.0899098	0.764291	0.999	ARMSS_POMS
12	75041156	KCNC2	2733	0.089832	0.764392	0.999543	ARMSS_ROMS
3	158644550	GFM1	2733	0.0891585	0.765249	0.999543	ARMSS_ROMS
6	151405264	RMND1	2733	0.0889249	0.765549	0.999543	ARMSS_ROMS
11	126264025	FOXRED1	418	0.0886757	0.765868	0.999	ARMSS_POMS
18	62045902	PIGN	418	0.088418	0.766198	0.999	ARMSS_POMS
3	167789168	SERPINI1	418	0.0883881	0.766237	0.999	ARMSS_POMS
1	154152755	TPM3	418	0.0883432	0.766293	0.999	ARMSS_POMS
2	218782190	CYP27A1	2733	0.0882917	0.76636	0.999543	ARMSS_ROMS
9	135697569	KCNT1	2733	0.0880115	0.76672	0.999543	ARMSS_ROMS
1	219968889	EPRS1	2733	0.0878354	0.766946	0.999543	ARMSS_ROMS
3	66220967	SLC25A26	418	0.087836	0.766946	0.999	ARMSS_POMS
6	104729769	HACE1	2733	0.0875677	0.767293	0.999543	ARMSS_ROMS
10	102644528	TRIM8	418	0.0875479	0.767317	0.999	ARMSS_POMS
10	80274539	MAT1A	2733	0.0873914	0.767521	0.999543	ARMSS_ROMS
11	33700243	CD59	2733	0.0867758	0.768316	0.999543	ARMSS_ROMS
5	179801432	SQSTM1	2733	0.0866195	0.76852	0.999543	ARMSS_ROMS
21	25881573	APP	2733	0.0858304	0.769547	0.999543	ARMSS_ROMS
1	39844110	TRIT1	418	0.0853966	0.770112	0.999	ARMSS_POMS
14	35081021	PPP2R3C	418	0.0844752	0.771322	0.999	ARMSS_POMS
21	36744737	HLCS	418	0.0837176	0.772321	0.999	ARMSS_POMS
23	53380228	SMC1A	2733	0.083594	0.772485	0.999543	ARMSS_ROMS
19	3523021	FZR1	2733	0.0833119	0.772859	0.999543	ARMSS_ROMS
19	50475344	EMC10	2733	0.0832096	0.772994	0.999543	ARMSS_ROMS
6	142753202	HIVEP2	2733	0.0825256	0.773904	0.999543	ARMSS_ROMS
5	87268404	RASA1	2733	0.0824098	0.774057	0.999543	ARMSS_ROMS
18	44701378	SETBP1	2733	0.0816103	0.775127	0.999543	ARMSS_ROMS
3	58423444	PDHB	2733	0.0804201	0.776728	0.999543	ARMSS_ROMS
2	9418709	CPSF3	2733	0.0802804	0.776918	0.999543	ARMSS_ROMS
1	119647691	PHGDH	2733	0.0797132	0.777687	0.999543	ARMSS_ROMS
3	133748492	TF	2733	0.0797025	0.777702	0.999543	ARMSS_ROMS
2	219496402	GMPPA	2733	0.0789436	0.778734	0.999543	ARMSS_ROMS
6	87472974	SLC35A1	2733	0.0786214	0.779175	0.999543	ARMSS_ROMS
20	45943743	ZNF335	418	0.078062	0.779941	0.999	ARMSS_POMS
19	50307053	KCNC3	418	0.0780024	0.780022	0.999	ARMSS_POMS
17	4943213	ENO3	2733	0.0764127	0.782218	0.999543	ARMSS_ROMS
20	4699328	PRNP	418	0.0753976	0.783634	0.999	ARMSS_POMS
9	135811316	CAMSAP1	2733	0.0753056	0.783763	0.999543	ARMSS_ROMS
1	35882817	AGO1	418	0.0747683	0.784516	0.999	ARMSS_POMS
23	154348890	FLNA	2733	0.0743276	0.785136	0.999543	ARMSS_ROMS
1	42456543	PPCS	2733	0.0738899	0.785755	0.999543	ARMSS_ROMS
12	57620404	B4GALNT1	2733	0.0736271	0.786128	0.999543	ARMSS_ROMS
11	45904733	PEX16	2733	0.0736216	0.786135	0.999543	ARMSS_ROMS
2	190881034	GLS	418	0.0733384	0.786537	0.999	ARMSS_POMS
6	98874290	FBXL4	418	0.0731109	0.786859	0.999	ARMSS_POMS
23	136196747	FHL1	2733	0.0730722	0.786915	0.999543	ARMSS_ROMS
9	35732790	GBA2	418	0.0730143	0.786997	0.999	ARMSS_POMS
11	788156	SLC25A22	2733	0.0724471	0.787807	0.999543	ARMSS_ROMS
9	35677779	TPM2	2733	0.0722602	0.788074	0.999543	ARMSS_ROMS
3	183015445	MCCC1	418	0.0716957	0.788884	0.999	ARMSS_POMS
1	77978872	DNAJB4	2733	0.0715691	0.789065	0.999543	ARMSS_ROMS
9	130664645	PRDM12	2733	0.0714079	0.789298	0.999543	ARMSS_ROMS
19	1446281	APC2	418	0.0711877	0.789616	0.999	ARMSS_POMS
23	154428735	ATP6AP1	2733	0.0711572	0.78966	0.999543	ARMSS_ROMS
2	199911438	C2orf69	2733	0.0710034	0.789882	0.999543	ARMSS_ROMS
11	819748	PNPLA2	2733	0.0709702	0.789929	0.999543	ARMSS_ROMS
2	69396329	NFU1	2733	0.0709676	0.789933	0.999543	ARMSS_ROMS
16	46660521	VPS35	2733	0.0705602	0.790522	0.999543	ARMSS_ROMS
17	7578551	MPDU1	2733	0.0704309	0.79071	0.999543	ARMSS_ROMS
5	150222693	CAMK2A	418	0.0704112	0.790739	0.999	ARMSS_POMS
9	128555307	SPTAN1	2733	0.0702922	0.790912	0.999543	ARMSS_ROMS
12	54280718	HNRNPA1	2733	0.069697	0.791779	0.999543	ARMSS_ROMS
15	64387865	TRIP4	418	0.0696012	0.791918	0.999	ARMSS_POMS
1	43704020	ST3GAL3	418	0.069566	0.79197	0.999	ARMSS_POMS
11	62687826	BSCL2	418	0.0693576	0.792275	0.999	ARMSS_POMS
23	43656243	MAOA	2733	0.0693504	0.792284	0.999543	ARMSS_ROMS
1	156591910	NAXE	2733	0.0689214	0.792914	0.999543	ARMSS_ROMS
3	123289840	ADCY5	2733	0.0687023	0.793235	0.999543	ARMSS_ROMS
6	107154618	PDSS2	2733	0.0684348	0.79363	0.999543	ARMSS_ROMS
23	18575405	CDKL5	2733	0.0682663	0.793878	0.999543	ARMSS_ROMS
19	3626615	PIP5K1C	2733	0.0678267	0.794528	0.999543	ARMSS_ROMS
22	50215744	TUBGCP6	418	0.0676532	0.794785	0.999	ARMSS_POMS
8	93754874	TMEM67	418	0.0675087	0.794999	0.999	ARMSS_POMS
11	125597135	STT3A	2733	0.0670808	0.795636	0.999543	ARMSS_ROMS
14	74286525	ABCD4	2733	0.0668057	0.796046	0.999543	ARMSS_ROMS
9	70535355	TRPM3	2733	0.0665393	0.796444	0.999543	ARMSS_ROMS
2	127048462	BIN1	2733	0.0664839	0.796527	0.999543	ARMSS_ROMS
10	87862043	PTEN	2733	0.066181	0.796981	0.999543	ARMSS_ROMS
8	28716018	EXTL3	418	0.065832	0.797505	0.999	ARMSS_POMS
3	49712509	GMPPB	2733	0.0656829	0.797729	0.999543	ARMSS_ROMS
1	156813855	NTRK1	2733	0.0656548	0.797772	0.999543	ARMSS_ROMS
12	56339767	STAT2	2733	0.0652781	0.79834	0.999543	ARMSS_ROMS
5	53098619	MOCS2	2733	0.0652517	0.79838	0.999543	ARMSS_ROMS
11	45805321	SLC35C1	418	0.0646602	0.799276	0.999	ARMSS_POMS
12	102840399	PAH	418	0.0643804	0.799702	0.999	ARMSS_POMS
9	34178965	UBAP1	2733	0.0643631	0.799728	0.999543	ARMSS_ROMS
2	215312607	ATIC	418	0.064352	0.799745	0.999	ARMSS_POMS
9	94759808	AOPEP	418	0.0642736	0.799864	0.999	ARMSS_POMS
14	93332795	UNC79	2733	0.0640792	0.800161	0.999543	ARMSS_ROMS
22	20858584	SNAP29	2733	0.0639916	0.800295	0.999543	ARMSS_ROMS
16	66512051	TK2	418	0.0635992	0.800895	0.999	ARMSS_POMS
3	100713619	TFG	418	0.063584	0.800918	0.999	ARMSS_POMS
17	80201837	SGSH	418	0.0633853	0.801223	0.999	ARMSS_POMS
10	133273769	TUBGCP2	418	0.0626983	0.802281	0.999	ARMSS_POMS
9	137007963	ABCA2	418	0.0626282	0.802389	0.999	ARMSS_POMS
14	100239147	YY1	2733	0.0624735	0.802628	0.999543	ARMSS_ROMS
11	119015022	TRAPPC4	418	0.0623944	0.802751	0.999	ARMSS_POMS
10	102502501	SUFU	2733	0.0618449	0.803603	0.999543	ARMSS_ROMS
20	34558052	PIGU	2733	0.0618084	0.80366	0.999543	ARMSS_ROMS
2	178432099	PRKRA	418	0.0617898	0.803689	0.999	ARMSS_POMS
17	28548589	PIGS	418	0.061774	0.803714	0.999	ARMSS_POMS
3	119468937	POGLUT1	418	0.0617221	0.803795	0.999	ARMSS_POMS
1	16986291	ATP13A2	418	0.0607834	0.805262	0.999	ARMSS_POMS
4	73069409	ANKRD17	2733	0.0606812	0.805423	0.999543	ARMSS_ROMS
18	33578573	ASXL3	2733	0.0606584	0.805458	0.999543	ARMSS_ROMS
17	74862834	FDXR	418	0.0600939	0.806348	0.999	ARMSS_POMS
8	125020808	WASHC5	418	0.0598125	0.806793	0.999	ARMSS_POMS
23	24465394	PDK3	2733	0.059808	0.8068	0.999543	ARMSS_ROMS
16	74714190	FA2H	2733	0.0597444	0.8069	0.999543	ARMSS_ROMS
19	10305179	FDX2	2733	0.0595971	0.807134	0.999543	ARMSS_ROMS
23	53192800	KDM5C	418	0.059469	0.807337	0.999	ARMSS_POMS
5	53098619	MOCS2	418	0.0590637	0.807982	0.999	ARMSS_POMS
11	66559242	CTSF	2733	0.0590502	0.808003	0.999543	ARMSS_ROMS
23	18575405	CDKL5	418	0.0588217	0.808368	0.999	ARMSS_POMS
9	137614055	EHMT1	2733	0.0587983	0.808405	0.999543	ARMSS_ROMS
20	62139097	SS18L1	418	0.0587842	0.808428	0.999	ARMSS_POMS
8	37762595	PLPBP	2733	0.0586887	0.808581	0.999543	ARMSS_ROMS
3	4516486	ITPR1	2733	0.0585549	0.808795	0.999543	ARMSS_ROMS
12	115961320	MED13L	418	0.0584169	0.809016	0.999	ARMSS_POMS
9	26905532	PLAA	418	0.0580839	0.80955	0.999	ARMSS_POMS
4	169400607	NEK1	418	0.0577442	0.810098	0.999	ARMSS_POMS
1	180632109	XPR1	2733	0.05764	0.810266	0.999543	ARMSS_ROMS
12	108517040	FICD	2733	0.0575307	0.810442	0.999543	ARMSS_ROMS
8	41932160	KAT6A	418	0.0574152	0.810629	0.999	ARMSS_POMS
6	79916753	ELOVL4	2733	0.0573012	0.810814	0.999543	ARMSS_ROMS
2	173075834	MAP3K20	2733	0.0571598	0.811043	0.999543	ARMSS_ROMS
3	180984665	DNAJC19	2733	0.0568779	0.8115	0.999543	ARMSS_ROMS
10	68416831	DNA2	2733	0.056849	0.811547	0.999543	ARMSS_ROMS
2	218656218	BCS1L	2733	0.0566647	0.811847	0.999543	ARMSS_ROMS
5	168486477	RARS1	2733	0.0562778	0.812479	0.999543	ARMSS_ROMS
7	144453613	TPK1	418	0.055985	0.812958	0.999	ARMSS_POMS
19	613264	POLRMT	418	0.0559634	0.812994	0.999	ARMSS_POMS
23	154016577	MECP2	418	0.0559483	0.813018	0.999	ARMSS_POMS
1	115286234	NGF	2733	0.0557606	0.813326	0.999543	ARMSS_ROMS
20	6006277	CRLS1	2733	0.0557068	0.813415	0.999543	ARMSS_ROMS
8	117807286	EXT1	2733	0.0556286	0.813544	0.999543	ARMSS_ROMS
1	171092681	FMO3	2733	0.0552354	0.814192	0.999543	ARMSS_ROMS
17	44066371	G6PC3	418	0.0551602	0.814316	0.999	ARMSS_POMS
1	6462158	PLEKHG5	2733	0.0551485	0.814335	0.999543	ARMSS_ROMS
21	46235293	MCM3AP	418	0.0547695	0.814963	0.999	ARMSS_POMS
8	133238778	NDRG1	2733	0.0546354	0.815185	0.999543	ARMSS_ROMS
11	67606939	NDUFV1	2733	0.0545004	0.815409	0.999543	ARMSS_ROMS
3	100713619	TFG	2733	0.0543721	0.815623	0.999543	ARMSS_ROMS
10	119164154	PRDX3	418	0.054287	0.815765	0.999	ARMSS_POMS
6	30909474	VARS2	2733	0.054127	0.816031	0.999543	ARMSS_ROMS
11	65712222	KAT5	418	0.0538989	0.816413	0.999	ARMSS_POMS
11	65712222	RNASEH2C	418	0.0538989	0.816413	0.999	ARMSS_POMS
17	75748949	GALK1	418	0.0534099	0.817233	0.999	ARMSS_POMS
11	3797890	PGAP2	418	0.0533587	0.817319	0.999	ARMSS_POMS
6	138162014	ARFGEF3	418	0.0533447	0.817342	0.999	ARMSS_POMS
3	49712509	GMPPB	418	0.0532098	0.817569	0.999	ARMSS_POMS
1	154585242	ADAR	2733	0.0531782	0.817622	0.999543	ARMSS_ROMS
10	129837875	EBF3	418	0.052974	0.817967	0.999	ARMSS_POMS
16	87888203	CA5A	2733	0.0528942	0.818102	0.999543	ARMSS_ROMS
10	68106796	MYPN	418	0.0525847	0.818625	0.999	ARMSS_POMS
11	94420160	MRE11	418	0.0524844	0.818795	0.999	ARMSS_POMS
11	112025383	DLAT	2733	0.0523975	0.818943	0.999543	ARMSS_ROMS
7	193110	FAM20C	418	0.0522586	0.819179	0.999	ARMSS_POMS
4	102261883	SLC39A8	2733	0.0522457	0.819201	0.999543	ARMSS_ROMS
20	44306668	FITM2	2733	0.0521648	0.819338	0.999543	ARMSS_ROMS
19	589892	HCN2	418	0.0521055	0.819439	0.999	ARMSS_POMS
10	71811353	PSAP	2733	0.0518418	0.819889	0.999543	ARMSS_ROMS
17	35148262	UNC45B	2733	0.0517393	0.820064	0.999543	ARMSS_ROMS
2	69326133	GFPT1	2733	0.0513952	0.820653	0.999543	ARMSS_ROMS
3	47381009	PTPN23	418	0.0512525	0.820898	0.999	ARMSS_POMS
16	13920202	ERCC4	2733	0.0508022	0.821673	0.999543	ARMSS_ROMS
1	29194190	MECR	418	0.05049	0.822213	0.999	ARMSS_POMS
12	109783652	TRPV4	418	0.0503107	0.822523	0.999	ARMSS_POMS
21	44012407	TRAPPC10	418	0.0502397	0.822647	0.999	ARMSS_POMS
20	63406650	KCNQ2	418	0.0500524	0.822972	0.999	ARMSS_POMS
4	101025794	PPP3CA	2733	0.0499731	0.82311	0.999543	ARMSS_ROMS
4	165333370	MSMO1	2733	0.0499324	0.823181	0.999543	ARMSS_ROMS
12	31387659	DENND5B	418	0.0499103	0.823219	0.999	ARMSS_POMS
20	63346761	CHRNA4	2733	0.04989	0.823255	0.999543	ARMSS_ROMS
1	168281004	TBX19	418	0.0497292	0.823535	0.999	ARMSS_POMS
20	25290519	ABHD12	418	0.0492684	0.824341	0.999	ARMSS_POMS
9	105244769	SLC44A1	2733	0.0483325	0.825991	0.999543	ARMSS_ROMS
17	5428098	C1QBP	418	0.0481892	0.826245	0.999	ARMSS_POMS
7	103472730	RELN	2733	0.0480272	0.826532	0.999543	ARMSS_ROMS
22	35607344	MB	2733	0.047985	0.826607	0.999543	ARMSS_ROMS
21	25881573	APP	418	0.0476253	0.827248	0.999	ARMSS_POMS
2	26238931	HADHB	418	0.0475891	0.827313	0.999	ARMSS_POMS
20	46021718	SLC12A5	418	0.0475	0.827472	0.999	ARMSS_POMS
20	1980406	PDYN	2733	0.0474952	0.827481	0.999543	ARMSS_ROMS
16	15639085	NDE1	2733	0.0474373	0.827584	0.999543	ARMSS_ROMS
14	23408276	MYH7	418	0.0473283	0.827779	0.999	ARMSS_POMS
11	63629380	ATL3	418	0.0471302	0.828135	0.999	ARMSS_POMS
5	66596601	MAST4	2733	0.0470169	0.828338	0.999543	ARMSS_ROMS
15	61854512	VPS13C	2733	0.04701	0.82835	0.999543	ARMSS_ROMS
23	154348890	FLNA	418	0.046934	0.828487	0.999	ARMSS_POMS
2	206760904	FASTKD2	418	0.0468168	0.828698	0.999	ARMSS_POMS
9	136405905	PMPCA	418	0.0466334	0.829029	0.999	ARMSS_POMS
15	101177321	CHSY1	2733	0.0466087	0.829073	0.999543	ARMSS_ROMS
22	18078295	PEX26	418	0.0463354	0.829567	0.999	ARMSS_POMS
1	154268727	HAX1	418	0.0462621	0.8297	0.999	ARMSS_POMS
16	66512051	TK2	2733	0.0462127	0.82979	0.999543	ARMSS_ROMS
10	27165117	ACBD5	418	0.0458902	0.830375	0.999	ARMSS_POMS
8	100704280	PABPC1	2733	0.045877	0.8304	0.999543	ARMSS_ROMS
11	68048939	CHKA	2733	0.0456168	0.830874	0.999543	ARMSS_ROMS
11	66067956	PACS1	2733	0.0455822	0.830937	0.999543	ARMSS_ROMS
1	35882817	AGO1	2733	0.0455349	0.831023	0.999543	ARMSS_ROMS
3	133748492	TF	418	0.0455153	0.831059	0.999	ARMSS_POMS
11	45904733	PEX16	418	0.0453881	0.831292	0.999	ARMSS_POMS
5	141485217	PCDHGC4	418	0.0453768	0.831313	0.999	ARMSS_POMS
6	87472974	SLC35A1	418	0.0452366	0.831569	0.999	ARMSS_POMS
2	85840154	ST3GAL5	418	0.0451968	0.831643	0.999	ARMSS_POMS
3	52490767	STAB1	2733	0.0445018	0.832923	0.999543	ARMSS_ROMS
23	153704023	BCAP31	2733	0.0443513	0.833201	0.999543	ARMSS_ROMS
23	15822802	AP1S2	2733	0.0443147	0.833269	0.999543	ARMSS_ROMS
17	4940835	PFN1	418	0.0442424	0.833403	0.999	ARMSS_POMS
9	2622103	VLDLR	418	0.0439228	0.833997	0.999	ARMSS_POMS
17	44207133	UBTF	418	0.0438168	0.834195	0.999	ARMSS_POMS
2	240868893	AGXT	418	0.0435845	0.834629	0.999	ARMSS_POMS
16	46660521	VPS35	418	0.0434608	0.83486	0.999	ARMSS_POMS
23	111301757	DCX	2733	0.0434335	0.834911	0.999543	ARMSS_ROMS
9	133348198	SURF1	2733	0.0431431	0.835456	0.999543	ARMSS_ROMS
5	1798682	NDUFS6	2733	0.0427999	0.836102	0.999543	ARMSS_ROMS
1	32770261	YARS1	418	0.0425917	0.836496	0.999	ARMSS_POMS
2	201078901	NDUFB3	418	0.0425374	0.836599	0.999	ARMSS_POMS
19	18149266	PIK3R2	418	0.0425057	0.836659	0.999	ARMSS_POMS
16	56192140	GNAO1	2733	0.0424653	0.836735	0.999543	ARMSS_ROMS
15	78131174	IDH3A	418	0.0424545	0.836756	0.999	ARMSS_POMS
2	165090272	SCN3A	418	0.0422017	0.837236	0.999	ARMSS_POMS
3	93980391	ARL13B	418	0.0419521	0.837711	0.999	ARMSS_POMS
19	53874251	PRKCG	2733	0.0415403	0.838499	0.999543	ARMSS_ROMS
19	7519330	MCOLN1	2733	0.0413953	0.838777	0.999543	ARMSS_ROMS
2	72887446	SPR	418	0.0413545	0.838855	0.999	ARMSS_POMS
9	131125562	NUP214	418	0.0411958	0.83916	0.999	ARMSS_POMS
3	184135354	EIF2B5	418	0.0409388	0.839656	0.999	ARMSS_POMS
8	85464006	CA2	2733	0.040078	0.841328	0.999543	ARMSS_ROMS
2	63842143	UGP2	2733	0.0400462	0.84139	0.999543	ARMSS_ROMS
2	169509734	KLHL41	418	0.0399831	0.841514	0.999	ARMSS_POMS
12	111034084	CUX2	418	0.0397752	0.841921	0.999	ARMSS_POMS
12	121804659	SETD1B	2733	0.0396423	0.842182	0.999543	ARMSS_ROMS
1	226064319	H3-3A	2733	0.0395859	0.842292	0.999543	ARMSS_ROMS
2	240717371	KIF1A	2733	0.0392814	0.842892	0.999543	ARMSS_ROMS
11	72293443	CLPB	2733	0.0392701	0.842915	0.999543	ARMSS_ROMS
10	100983314	TWNK	418	0.0392218	0.84301	0.999	ARMSS_POMS
14	23408276	MYH7	2733	0.0389347	0.843578	0.999543	ARMSS_ROMS
16	58708292	GOT2	2733	0.0389143	0.843619	0.999543	ARMSS_ROMS
7	146116823	CNTNAP2	2733	0.0388596	0.843727	0.999543	ARMSS_ROMS
7	76329550	YWHAG	2733	0.0386771	0.84409	0.999543	ARMSS_ROMS
19	35295415	MAG	418	0.0384901	0.844462	0.999	ARMSS_POMS
9	6533027	GLDC	2733	0.0382988	0.844844	0.999543	ARMSS_ROMS
20	38724699	SLC32A1	2733	0.0382508	0.84494	0.999543	ARMSS_ROMS
10	180020	ZMYND11	2733	0.0380937	0.845255	0.999543	ARMSS_ROMS
11	59829543	CBLIF	418	0.0380125	0.845418	0.999	ARMSS_POMS
21	32631044	SYNJ1	418	0.0377044	0.846038	0.999	ARMSS_POMS
2	135907342	DARS1	2733	0.0375482	0.846353	0.999543	ARMSS_ROMS
2	3377677	TRAPPC12	418	0.0374203	0.846612	0.999	ARMSS_POMS
9	135697569	KCNT1	418	0.0373306	0.846793	0.999	ARMSS_POMS
5	71587432	MCCC2	2733	0.0370604	0.847342	0.999543	ARMSS_ROMS
14	54843302	GCH1	2733	0.0369218	0.847624	0.999543	ARMSS_ROMS
23	119470097	UBE2A	2733	0.0367658	0.847943	0.999543	ARMSS_ROMS
7	92213206	KRIT1	418	0.0364812	0.848525	0.999	ARMSS_POMS
3	32997101	GLB1	2733	0.0362185	0.849065	0.999543	ARMSS_ROMS
23	154546810	IKBKG	2733	0.0362044	0.849094	0.999543	ARMSS_ROMS
11	76860909	ACER3	418	0.0361638	0.849178	0.999	ARMSS_POMS
10	62813361	EGR2	2733	0.0361061	0.849296	0.999543	ARMSS_ROMS
17	42679572	CNTNAP1	2733	0.0359383	0.849643	0.999543	ARMSS_ROMS
2	227329801	MFF	2733	0.0358359	0.849855	0.999543	ARMSS_ROMS
19	3491502	DOHH	2733	0.0353253	0.850916	0.999543	ARMSS_ROMS
19	5032946	KDM4B	418	0.0350814	0.851425	0.999	ARMSS_POMS
2	26186189	HADHA	2733	0.0349734	0.851651	0.999543	ARMSS_ROMS
23	2929251	ARSL	2733	0.0349605	0.851679	0.999543	ARMSS_ROMS
5	156344516	SGCD	2733	0.0349457	0.85171	0.999543	ARMSS_ROMS
10	68416831	DNA2	418	0.034444	0.852766	0.999	ARMSS_POMS
16	87888203	CA5A	418	0.0344416	0.852771	0.999	ARMSS_POMS
11	489731	RNH1	418	0.0342304	0.853218	0.999	ARMSS_POMS
3	18349331	SATB1	418	0.0341098	0.853474	0.999	ARMSS_POMS
16	23388964	COG7	2733	0.0340321	0.853639	0.999543	ARMSS_ROMS
17	44207133	UBTF	2733	0.0338049	0.854123	0.999543	ARMSS_ROMS
4	73069409	ANKRD17	418	0.0334868	0.854803	0.999	ARMSS_POMS
11	125597135	STT3A	418	0.0333136	0.855175	0.999	ARMSS_POMS
16	71733126	AP1G1	2733	0.0332896	0.855226	0.999543	ARMSS_ROMS
6	117675620	NUS1	418	0.0332884	0.855229	0.999	ARMSS_POMS
10	93758121	LGI1	418	0.0332461	0.85532	0.999	ARMSS_POMS
23	15314639	PIGA	418	0.0331145	0.855603	0.999	ARMSS_POMS
5	132369977	SLC22A5	418	0.0329135	0.856037	0.999	ARMSS_POMS
11	3856191	STIM1	418	0.0328632	0.856146	0.999	ARMSS_POMS
16	74714190	FA2H	418	0.0327683	0.856352	0.999	ARMSS_POMS
17	45962387	MAPT	2733	0.0325417	0.856844	0.999543	ARMSS_ROMS
2	209772032	UNC80	2733	0.0323931	0.857168	0.999543	ARMSS_ROMS
4	82425974	HNRNPDL	418	0.0323711	0.857215	0.999	ARMSS_POMS
14	20447478	OSGEP	418	0.032181	0.857631	0.999	ARMSS_POMS
15	60497534	RORA	418	0.0321227	0.857759	0.999	ARMSS_POMS
19	17330851	GTPBP3	2733	0.0320827	0.857846	0.999543	ARMSS_ROMS
6	151405264	RMND1	418	0.0319365	0.858167	0.999	ARMSS_POMS
1	236686656	ACTN2	418	0.0318013	0.858465	0.999	ARMSS_POMS
6	42925224	CNPY3	2733	0.0311117	0.859991	0.999543	ARMSS_ROMS
9	35677779	TPM2	418	0.0309508	0.86035	0.999	ARMSS_POMS
1	226881972	PSEN2	418	0.030891	0.860484	0.999	ARMSS_POMS
15	72241413	PARP6	418	0.0308663	0.860539	0.999	ARMSS_POMS
20	50890844	ADNP	418	0.030833	0.860614	0.999	ARMSS_POMS
10	86662241	LDB3	2733	0.0306172	0.861097	0.999543	ARMSS_ROMS
2	55636253	PNPT1	2733	0.0305797	0.861182	0.999543	ARMSS_ROMS
17	19648961	ALDH3A2	418	0.0305407	0.861269	0.999	ARMSS_POMS
14	101964687	DYNC1H1	2733	0.0305343	0.861283	0.999543	ARMSS_ROMS
1	231239008	GNPAT	418	0.0298014	0.862942	0.999	ARMSS_POMS
7	66076070	ASL	2733	0.0296536	0.863278	0.999543	ARMSS_ROMS
6	31859886	NEU1	2733	0.029639	0.863312	0.999543	ARMSS_ROMS
11	134069026	JAM3	2733	0.0295621	0.863488	0.999543	ARMSS_ROMS
15	89300329	POLG	2733	0.0294304	0.863789	0.999543	ARMSS_ROMS
23	47567235	SYN1	418	0.0291912	0.864338	0.999	ARMSS_POMS
19	38440788	RYR1	2733	0.0289463	0.864903	0.999543	ARMSS_ROMS
9	34370807	MYORG	418	0.0288718	0.865075	0.999	ARMSS_POMS
12	79217454	SYT1	2733	0.0288184	0.865199	0.999543	ARMSS_ROMS
10	129837875	EBF3	2733	0.0287979	0.865247	0.999543	ARMSS_ROMS
2	175178206	ATP5MC3	2733	0.0287839	0.865279	0.999543	ARMSS_ROMS
22	33274443	LARGE1	418	0.0287544	0.865347	0.999	ARMSS_POMS
23	50596709	SHROOM4	2733	0.0286634	0.865559	0.999543	ARMSS_ROMS
8	37736521	ERLIN2	2733	0.0285629	0.865792	0.999543	ARMSS_ROMS
19	5686902	LONP1	2733	0.0285579	0.865804	0.999543	ARMSS_ROMS
11	59151801	FAM111A	418	0.0284053	0.86616	0.999	ARMSS_POMS
9	26905532	PLAA	2733	0.0282958	0.866415	0.999543	ARMSS_ROMS
7	16216110	CRPPA	418	0.0280864	0.866906	0.999	ARMSS_POMS
19	12694593	TNPO2	418	0.0280567	0.866976	0.999	ARMSS_POMS
3	15596396	BTD	418	0.0279686	0.867182	0.999	ARMSS_POMS
2	99150484	LIPT1	2733	0.0278385	0.867489	0.999543	ARMSS_ROMS
9	127447883	LRSAM1	2733	0.0277496	0.867699	0.999543	ARMSS_ROMS
19	13207262	CACNA1A	2733	0.0276952	0.867827	0.999543	ARMSS_ROMS
1	173825283	DARS2	2733	0.0274642	0.868375	0.999543	ARMSS_ROMS
16	5028913	ALG1	418	0.02743	0.868456	0.999	ARMSS_POMS
1	116373505	ATP1A1	2733	0.0273702	0.868598	0.999543	ARMSS_ROMS
3	81490439	GBE1	418	0.0273569	0.86863	0.999	ARMSS_POMS
3	87227484	CHMP2B	2733	0.0273359	0.86868	0.999543	ARMSS_ROMS
2	74525022	HTRA2	418	0.0272996	0.868766	0.999	ARMSS_POMS
1	220094124	IARS2	418	0.0272119	0.868975	0.999	ARMSS_POMS
6	105101171	BVES	418	0.0271276	0.869176	0.999	ARMSS_POMS
3	53092092	RFT1	418	0.0270283	0.869414	0.999	ARMSS_POMS
11	788156	SLC25A22	418	0.0270215	0.86943	0.999	ARMSS_POMS
16	2514102	ATP6V0C	2733	0.0270127	0.869451	0.999543	ARMSS_ROMS
7	98881096	TRRAP	418	0.0263684	0.871004	0.999	ARMSS_POMS
18	70004174	RTTN	2733	0.0263206	0.87112	0.999543	ARMSS_ROMS
17	8160755	VAMP2	2733	0.0262992	0.871172	0.999543	ARMSS_ROMS
3	155084166	MME	418	0.0262619	0.871262	0.999	ARMSS_POMS
4	46250241	GABRA2	2733	0.0262172	0.871371	0.999543	ARMSS_ROMS
17	34980534	LIG3	2733	0.026203	0.871406	0.999543	ARMSS_ROMS
6	33689343	UQCC2	418	0.0261386	0.871562	0.999	ARMSS_POMS
2	86210487	REEP1	2733	0.0261038	0.871647	0.999543	ARMSS_ROMS
13	36297692	SPART	2733	0.0260522	0.871773	0.999543	ARMSS_ROMS
17	30116816	NSRP1	2733	0.0260255	0.871838	0.999543	ARMSS_ROMS
19	50210440	MYH14	418	0.0258123	0.87236	0.999	ARMSS_POMS
19	41392957	BCKDHA	418	0.0257769	0.872446	0.999	ARMSS_POMS
14	102922593	AMN	2733	0.0257551	0.8725	0.999543	ARMSS_ROMS
14	66508493	GPHN	418	0.0257159	0.872596	0.999	ARMSS_POMS
15	55320400	PIGB	2733	0.0255405	0.873028	0.999543	ARMSS_ROMS
15	90079655	IDH2	2733	0.025528	0.873058	0.999543	ARMSS_ROMS
16	21953344	UQCRC2	2733	0.0254399	0.873276	0.999543	ARMSS_ROMS
2	168923642	ABCB11	2733	0.0253507	0.873496	0.999543	ARMSS_ROMS
11	119018811	SLC37A4	418	0.0253496	0.873499	0.999	ARMSS_POMS
17	7217064	ACADVL	2733	0.0252629	0.873714	0.999543	ARMSS_ROMS
1	230067191	GALNT2	418	0.0252131	0.873837	0.999	ARMSS_POMS
12	13562686	GRIN2B	2733	0.0251902	0.873894	0.999543	ARMSS_ROMS
12	108518406	SART3	2733	0.0251401	0.874019	0.999543	ARMSS_ROMS
12	110614133	TCTN1	2733	0.0248975	0.874623	0.999543	ARMSS_ROMS
14	65561568	FUT8	2733	0.0248743	0.874681	0.999543	ARMSS_ROMS
1	154219877	UBAP2L	418	0.0248291	0.874794	0.999	ARMSS_POMS
2	44312589	PREPL	418	0.024638	0.875273	0.999	ARMSS_POMS
1	230978588	ARV1	2733	0.0245667	0.875452	0.999543	ARMSS_ROMS
19	45485716	RTN2	418	0.0244528	0.875738	0.999	ARMSS_POMS
8	1771107	CLN8	2733	0.0241508	0.876502	0.999543	ARMSS_ROMS
12	1967940	CACNA1C	2733	0.0238794	0.877192	0.999543	ARMSS_ROMS
7	38726256	VPS41	418	0.0237996	0.877396	0.999	ARMSS_POMS
11	15972915	SOX6	418	0.0237267	0.877582	0.999	ARMSS_POMS
6	100510098	ASCC3	2733	0.0236937	0.877667	0.999543	ARMSS_ROMS
10	27504287	RAB18	2733	0.0235692	0.877986	0.999543	ARMSS_ROMS
1	181413243	CACNA1E	418	0.0235404	0.87806	0.999	ARMSS_POMS
1	43359142	ELOVL1	418	0.0234606	0.878265	0.999	ARMSS_POMS
1	156081454	LMNA	418	0.0233563	0.878534	0.999	ARMSS_POMS
23	153864366	L1CAM	2733	0.0233027	0.878673	0.999543	ARMSS_ROMS
2	55636253	PNPT1	418	0.0232805	0.87873	0.999	ARMSS_POMS
3	38697525	SCN10A	2733	0.0232043	0.878927	0.999543	ARMSS_ROMS
11	61955772	FTH1	418	0.0231251	0.879132	0.999	ARMSS_POMS
6	44134462	TMEM63B	418	0.0229995	0.879458	0.999	ARMSS_POMS
13	110150268	COL4A1	418	0.0229074	0.879698	0.999	ARMSS_POMS
16	75627955	KARS1	418	0.0229069	0.8797	0.999	ARMSS_POMS
15	89300329	POLG	418	0.0228062	0.879962	0.999	ARMSS_POMS
17	58302297	TSPOAP1	2733	0.0227292	0.880163	0.999543	ARMSS_ROMS
19	12670742	DHPS	2733	0.0226175	0.880456	0.999543	ARMSS_ROMS
9	92032485	SPTLC1	2733	0.0226049	0.880489	0.999543	ARMSS_ROMS
23	10185043	CLCN4	2733	0.0225102	0.880738	0.999543	ARMSS_ROMS
18	9102661	NDUFV2	2733	0.022467	0.880851	0.999543	ARMSS_ROMS
16	79424	NPRL3	418	0.0224116	0.880997	0.999	ARMSS_POMS
12	101594979	MYBPC1	2733	0.02232	0.881239	0.999543	ARMSS_ROMS
10	102918388	CNNM2	2733	0.0223162	0.881249	0.999543	ARMSS_ROMS
2	165239590	SCN2A	418	0.0221314	0.881738	0.999	ARMSS_POMS
19	35900459	TYROBP	2733	0.0221008	0.881819	0.999543	ARMSS_ROMS
16	30985196	STX1B	2733	0.022095	0.881835	0.999543	ARMSS_ROMS
18	11689687	GNAL	2733	0.0220746	0.881889	0.999543	ARMSS_ROMS
9	98290557	GABBR2	418	0.0219482	0.882225	0.999	ARMSS_POMS
3	180912620	FXR1	418	0.0217122	0.882855	0.999	ARMSS_POMS
12	64460318	TBK1	418	0.0216895	0.882916	0.999	ARMSS_POMS
19	7519330	MCOLN1	418	0.0216828	0.882934	0.999	ARMSS_POMS
11	794509	PIDD1	2733	0.0215653	0.883249	0.999543	ARMSS_ROMS
7	94528189	SGCE	2733	0.0214616	0.883528	0.999543	ARMSS_ROMS
11	108121634	ACAT1	2733	0.0211173	0.88446	0.999543	ARMSS_ROMS
20	47210608	ZMYND8	2733	0.0210993	0.884509	0.999543	ARMSS_ROMS
23	53224764	IQSEC2	418	0.0207915	0.885348	0.999	ARMSS_POMS
11	93784623	MED17	2733	0.0205666	0.885966	0.999543	ARMSS_ROMS
10	80155849	ANXA11	2733	0.0204157	0.886382	0.999543	ARMSS_ROMS
1	176861189	ASTN1	418	0.0200112	0.887506	0.999	ARMSS_POMS
20	59022879	ATP5F1E	2733	0.0199835	0.887583	0.999543	ARMSS_ROMS
11	18396573	LDHA	2733	0.0199674	0.887628	0.999543	ARMSS_ROMS
23	63655634	ARHGEF9	2733	0.0196416	0.888542	0.999543	ARMSS_ROMS
22	40346560	ADSL	2733	0.019627	0.888584	0.999543	ARMSS_ROMS
10	98407586	HPS1	418	0.0194967	0.888952	0.999	ARMSS_POMS
1	46184263	POMGNT1	2733	0.0194955	0.888955	0.999543	ARMSS_ROMS
3	32997101	GLB1	418	0.0193378	0.889402	0.999	ARMSS_POMS
12	109568806	MVK	418	0.0192657	0.889607	0.999	ARMSS_POMS
16	1954657	NDUFB10	418	0.0191382	0.889971	0.999	ARMSS_POMS
22	20708091	PI4KA	418	0.0190848	0.890124	0.999	ARMSS_POMS
22	50439713	SBF1	418	0.0189309	0.890565	0.999	ARMSS_POMS
6	24650794	TDP2	2733	0.018679	0.891291	0.999543	ARMSS_ROMS
9	133348198	SURF1	418	0.0186469	0.891384	0.999	ARMSS_POMS
6	121446820	GJA1	418	0.0186237	0.891451	0.999	ARMSS_POMS
19	19514632	NDUFA13	2733	0.0186141	0.891479	0.999543	ARMSS_ROMS
1	26794135	PIGV	2733	0.0185163	0.891762	0.999543	ARMSS_ROMS
14	105300526	PACS2	418	0.018342	0.89227	0.999	ARMSS_POMS
15	22786628	NIPA1	418	0.0182795	0.892452	0.999	ARMSS_POMS
19	8390354	RAB11B	2733	0.0182175	0.892634	0.999543	ARMSS_ROMS
20	3209512	ITPA	2733	0.0181904	0.892713	0.999543	ARMSS_ROMS
7	105040946	KMT2E	2733	0.0181853	0.892728	0.999543	ARMSS_ROMS
19	12887063	GCDH	2733	0.0181712	0.892769	0.999543	ARMSS_ROMS
15	92904524	CHD2	418	0.0181261	0.892902	0.999	ARMSS_POMS
12	89590953	ATP2B1	2733	0.0179764	0.893343	0.999543	ARMSS_ROMS
17	80097258	GAA	2733	0.0178917	0.893592	0.999543	ARMSS_ROMS
9	34635586	SIGMAR1	418	0.0178857	0.89361	0.999	ARMSS_POMS
14	23319762	PABPN1	418	0.0178642	0.893674	0.999	ARMSS_POMS
7	22896098	HYCC1	418	0.0177094	0.894133	0.999	ARMSS_POMS
10	87754685	ATAD1	2733	0.0176956	0.894174	0.999543	ARMSS_ROMS
11	78101029	ALG8	418	0.0176645	0.894266	0.999	ARMSS_POMS
3	48463825	TREX1	418	0.0175017	0.894752	0.999	ARMSS_POMS
12	7189834	PEX5	418	0.017411	0.895023	0.999	ARMSS_POMS
17	47941621	PNPO	418	0.0173755	0.89513	0.999	ARMSS_POMS
4	987216	IDUA	418	0.0172269	0.895576	0.999	ARMSS_POMS
4	1212284	CTBP1	2733	0.0171029	0.895951	0.999543	ARMSS_ROMS
3	50358222	CACNA2D2	2733	0.0170954	0.895974	0.999543	ARMSS_ROMS
14	100239147	YY1	418	0.0170235	0.896191	0.999	ARMSS_POMS
1	2024944	GABRD	2733	0.0170133	0.896222	0.999543	ARMSS_ROMS
11	9139708	DENND5A	418	0.0169914	0.896289	0.999	ARMSS_POMS
20	48921858	ARFGEF2	418	0.0167927	0.896894	0.999	ARMSS_POMS
5	161294050	GABRB2	2733	0.0167438	0.897043	0.999543	ARMSS_ROMS
2	201698706	ALS2	2733	0.0166947	0.897193	0.999543	ARMSS_ROMS
1	44412070	RNF220	418	0.0165386	0.897672	0.999	ARMSS_POMS
19	55649489	U2AF2	418	0.0165122	0.897753	0.999	ARMSS_POMS
18	33578573	ASXL3	418	0.0164943	0.897809	0.999	ARMSS_POMS
1	110672986	KCNA3	418	0.0164234	0.898027	0.999	ARMSS_POMS
2	8727005	KIDINS220	418	0.016356	0.898235	0.999	ARMSS_POMS
12	49187005	TUBA1A	418	0.016331	0.898313	0.999	ARMSS_POMS
11	67606939	NDUFV1	418	0.0163226	0.898339	0.999	ARMSS_POMS
2	201698706	ALS2	418	0.0162182	0.898663	0.999	ARMSS_POMS
2	199272239	SATB2	418	0.0160599	0.899156	0.999	ARMSS_POMS
17	28353739	TMEM199	2733	0.0160493	0.899189	0.999543	ARMSS_ROMS
3	8745577	CAV3	2733	0.0159123	0.899618	0.999543	ARMSS_ROMS
4	89726551	SNCA	418	0.0158358	0.899858	0.999	ARMSS_POMS
3	53092092	RFT1	2733	0.0158347	0.899862	0.999543	ARMSS_ROMS
19	42271916	CIC	2733	0.0156473	0.900453	0.999543	ARMSS_ROMS
6	170283013	DLL1	418	0.0156425	0.900468	0.999	ARMSS_POMS
11	18396573	LDHA	418	0.0156269	0.900517	0.999	ARMSS_POMS
3	45394584	LARS2	418	0.0155786	0.90067	0.999	ARMSS_POMS
6	73595169	SLC17A5	418	0.0155254	0.900839	0.999	ARMSS_POMS
14	104772427	AKT1	2733	0.0155084	0.900894	0.999543	ARMSS_ROMS
2	237324784	COL6A3	2733	0.0155017	0.900915	0.999543	ARMSS_ROMS
23	49030149	TFE3	2733	0.0154814	0.900979	0.999543	ARMSS_ROMS
7	16216110	CRPPA	2733	0.0151128	0.902159	0.999543	ARMSS_ROMS
2	148875601	KIF5C	2733	0.0151033	0.90219	0.999543	ARMSS_ROMS
1	111765832	KCND3	418	0.0150502	0.902361	0.999	ARMSS_POMS
10	103089690	NT5C2	418	0.0150021	0.902517	0.999	ARMSS_POMS
5	140639595	NDUFA2	2733	0.0149191	0.902785	0.999543	ARMSS_ROMS
1	11016874	TARDBP	418	0.0148953	0.902862	0.999	ARMSS_POMS
23	74739463	NEXMIF	418	0.0148831	0.902902	0.999	ARMSS_POMS
1	181413243	CACNA1E	2733	0.0148016	0.903167	0.999543	ARMSS_ROMS
12	57541327	KIF5A	2733	0.0147145	0.903451	0.999543	ARMSS_ROMS
1	19219308	EMC1	2733	0.0146382	0.9037	0.999543	ARMSS_ROMS
11	34052345	CAPRIN1	418	0.0145477	0.903997	0.999	ARMSS_POMS
7	66628982	KCTD7	2733	0.0145143	0.904107	0.999543	ARMSS_ROMS
17	46031519	KANSL1	418	0.0144501	0.904318	0.999	ARMSS_POMS
3	3129013	TRNT1	418	0.0144225	0.904409	0.999	ARMSS_POMS
17	75778506	H3-3B	418	0.0143551	0.904631	0.999	ARMSS_POMS
4	41990604	SLC30A9	2733	0.0143524	0.90464	0.999543	ARMSS_ROMS
20	49372999	KCNB1	2733	0.0143378	0.904689	0.999543	ARMSS_ROMS
17	7578551	MPDU1	418	0.0143133	0.90477	0.999	ARMSS_POMS
2	74361426	DCTN1	418	0.0143113	0.904776	0.999	ARMSS_POMS
7	103297419	PMPCB	418	0.0142581	0.904953	0.999	ARMSS_POMS
8	20197360	ATP6V1B2	2733	0.0142066	0.905124	0.999543	ARMSS_ROMS
17	35575831	PEX12	418	0.0141623	0.905271	0.999	ARMSS_POMS
19	45523655	OPA3	418	0.0140746	0.905563	0.999	ARMSS_POMS
5	60874655	ERCC8	2733	0.0140385	0.905684	0.999543	ARMSS_ROMS
6	117675620	NUS1	2733	0.0140169	0.905756	0.999543	ARMSS_ROMS
23	71118673	MED12	2733	0.014008	0.905786	0.999543	ARMSS_ROMS
13	110615571	NAXD	2733	0.0138984	0.906154	0.999543	ARMSS_ROMS
23	123184519	GRIA3	418	0.0138223	0.90641	0.999	ARMSS_POMS
3	179198850	PIK3CA	2733	0.0137492	0.906656	0.999543	ARMSS_ROMS
1	151612174	SNX27	418	0.0136277	0.907068	0.999	ARMSS_POMS
12	63779958	RXYLT1	2733	0.0134973	0.907512	0.999543	ARMSS_ROMS
7	33014744	NT5C3A	418	0.0134659	0.907619	0.999	ARMSS_POMS
9	137877898	CACNA1B	418	0.0134456	0.907688	0.999	ARMSS_POMS
1	159999476	KCNJ10	418	0.0133599	0.907982	0.999	ARMSS_POMS
17	57840922	MRPS23	418	0.0132867	0.908233	0.999	ARMSS_POMS
20	37983533	TTI1	418	0.0132123	0.908489	0.999	ARMSS_POMS
1	226881972	PSEN2	2733	0.0131603	0.908669	0.999543	ARMSS_ROMS
12	753581	WNK1	418	0.0131581	0.908676	0.999	ARMSS_POMS
1	109213911	SARS1	2733	0.0131359	0.908753	0.999543	ARMSS_ROMS
15	45362150	GATM	418	0.0131142	0.908828	0.999	ARMSS_POMS
3	136338164	STAG1	418	0.0130292	0.909122	0.999	ARMSS_POMS
20	45416164	PIGT	2733	0.0129651	0.909345	0.999543	ARMSS_ROMS
6	26087458	HFE	2733	0.0129351	0.90945	0.999543	ARMSS_ROMS
13	52011293	ALG11	418	0.0128163	0.909865	0.999	ARMSS_POMS
9	128190705	DNM1	2733	0.0128074	0.909896	0.999543	ARMSS_ROMS
17	30116816	NSRP1	418	0.0128028	0.909912	0.999	ARMSS_POMS
16	29806735	PRRT2	418	0.0126871	0.910319	0.999	ARMSS_POMS
16	56362938	AMFR	418	0.0126686	0.910383	0.999	ARMSS_POMS
3	39383735	SLC25A38	2733	0.0126647	0.910397	0.999543	ARMSS_ROMS
19	7530361	PNPLA6	2733	0.0126603	0.910413	0.999543	ARMSS_ROMS
5	139293931	MATR3	418	0.0126433	0.910473	0.999	ARMSS_POMS
1	224389874	WDR26	2733	0.0126185	0.91056	0.999543	ARMSS_ROMS
19	12804200	RNASEH2A	2733	0.0125713	0.910727	0.999543	ARMSS_ROMS
2	170818516	GAD1	418	0.0125643	0.910752	0.999	ARMSS_POMS
13	40799065	SLC25A15	418	0.0125354	0.910854	0.999	ARMSS_POMS
18	8705562	MTCL1	2733	0.0124832	0.911039	0.999543	ARMSS_ROMS
23	149483050	IDS	418	0.0124207	0.911261	0.999	ARMSS_POMS
1	44412070	RNF220	2733	0.0123976	0.911343	0.999543	ARMSS_ROMS
5	74635039	HEXB	2733	0.012346	0.911527	0.999543	ARMSS_ROMS
2	218265173	PNKD	418	0.0123363	0.911562	0.999	ARMSS_POMS
15	90079655	IDH2	418	0.0122922	0.911719	0.999	ARMSS_POMS
3	140942009	SLC25A36	2733	0.0122758	0.911778	0.999543	ARMSS_ROMS
16	70463234	FCSK	2733	0.0122155	0.911994	0.999543	ARMSS_ROMS
10	3133228	PITRM1	418	0.012093	0.912435	0.999	ARMSS_POMS
17	42460845	ATP6V0A1	2733	0.0120788	0.912486	0.999543	ARMSS_ROMS
17	7190722	DLG4	418	0.0119083	0.913103	0.999	ARMSS_POMS
14	31561381	NUBPL	2733	0.0117582	0.91365	0.999543	ARMSS_ROMS
2	71109981	MCEE	2733	0.0117216	0.913785	0.999543	ARMSS_ROMS
5	72107445	MAP1B	2733	0.0116536	0.914034	0.999543	ARMSS_ROMS
4	107989979	HADH	418	0.0116021	0.914223	0.999	ARMSS_POMS
7	128830777	FLNC	2733	0.0115405	0.91445	0.999543	ARMSS_ROMS
16	70685756	VAC14	2733	0.0115043	0.914584	0.999543	ARMSS_ROMS
2	227329801	MFF	418	0.0114766	0.914687	0.999	ARMSS_POMS
3	49412399	AMT	418	0.0114529	0.914774	0.999	ARMSS_POMS
8	20197360	ATP6V1B2	418	0.0114494	0.914787	0.999	ARMSS_POMS
9	35057105	VCP	418	0.0114492	0.914788	0.999	ARMSS_POMS
11	31783295	PAX6	2733	0.0114451	0.914803	0.999543	ARMSS_ROMS
4	183655883	TRAPPC11	418	0.0114387	0.914827	0.999	ARMSS_POMS
13	48233275	ITM2B	2733	0.0114177	0.914905	0.999543	ARMSS_ROMS
5	77210631	PDE8B	2733	0.0113847	0.915028	0.999543	ARMSS_ROMS
7	15201308	AGMO	418	0.0113654	0.915099	0.999	ARMSS_POMS
13	47943304	SUCLA2	418	0.0113269	0.915243	0.999	ARMSS_POMS
8	139731094	TRAPPC9	418	0.0112052	0.915698	0.999	ARMSS_POMS
2	206124191	NDUFS1	418	0.0111083	0.916062	0.999	ARMSS_POMS
19	42271916	CIC	418	0.0109666	0.916597	0.999	ARMSS_POMS
2	48440944	PPP1R21	418	0.010937	0.916709	0.999	ARMSS_POMS
4	987216	IDUA	2733	0.0108616	0.916995	0.999543	ARMSS_ROMS
8	106447959	OXR1	418	0.0108588	0.917006	0.999	ARMSS_POMS
17	82615953	WDR45B	418	0.0107654	0.917363	0.999	ARMSS_POMS
5	74635039	HEXB	418	0.0105979	0.918006	0.999	ARMSS_POMS
1	150487410	TARS2	418	0.0104992	0.918387	0.999	ARMSS_POMS
23	56563805	UBQLN2	2733	0.0104983	0.918391	0.999543	ARMSS_ROMS
23	15314639	PIGA	2733	0.0104938	0.918408	0.999543	ARMSS_ROMS
12	32679266	DNM1L	2733	0.0104423	0.918608	0.999543	ARMSS_ROMS
2	241735227	D2HGDH	418	0.0104405	0.918615	0.999	ARMSS_POMS
16	4795766	ROGDI	418	0.0103787	0.918855	0.999	ARMSS_POMS
2	219434922	SPEG	2733	0.0103276	0.919055	0.999543	ARMSS_ROMS
15	61854512	VPS13C	418	0.0102574	0.919329	0.999	ARMSS_POMS
5	72107445	MAP1B	418	0.0102259	0.919453	0.999	ARMSS_POMS
9	105244769	SLC44A1	418	0.0101458	0.919768	0.999	ARMSS_POMS
14	60968367	TRMT5	418	0.0101248	0.91985	0.999	ARMSS_POMS
22	38107884	PLA2G6	2733	0.0100931	0.919976	0.999543	ARMSS_ROMS
12	6938832	RNU7-1	418	0.0100809	0.920024	0.999	ARMSS_POMS
15	41387470	NDUFAF1	418	0.0100553	0.920125	0.999	ARMSS_POMS
9	36210521	GNE	418	0.00992119	0.920658	0.999	ARMSS_POMS
1	18872848	ALDH4A1	2733	0.00989756	0.920752	0.999543	ARMSS_ROMS
14	74480701	NPC2	2733	0.00983108	0.921018	0.999543	ARMSS_ROMS
20	35669632	NFS1	418	0.00975892	0.921307	0.999	ARMSS_POMS
2	27304980	MPV17	418	0.00972241	0.921454	0.999	ARMSS_POMS
1	154978719	FLAD1	418	0.00963503	0.921807	0.999	ARMSS_POMS
6	54018957	MLIP	2733	0.0096204	0.921866	0.999543	ARMSS_ROMS
13	36995428	EXOSC8	418	0.00961632	0.921882	0.999	ARMSS_POMS
19	3626615	PIP5K1C	418	0.00952663	0.922246	0.999	ARMSS_POMS
11	86302362	HIKESHI	2733	0.00951893	0.922278	0.999543	ARMSS_ROMS
1	26794135	PIGV	418	0.00947467	0.922458	0.999	ARMSS_POMS
5	71587432	MCCC2	418	0.00946574	0.922495	0.999	ARMSS_POMS
6	158111397	SERAC1	2733	0.00943225	0.922631	0.999543	ARMSS_ROMS
1	40069690	PPT1	2733	0.00942081	0.922678	0.999543	ARMSS_ROMS
11	111786435	ALG9	418	0.00941677	0.922695	0.999	ARMSS_POMS
4	146256411	SLC10A7	418	0.00939201	0.922796	0.999	ARMSS_POMS
16	8795993	PMM2	418	0.00936951	0.922888	0.999	ARMSS_POMS
9	135495587	MRPS2	2733	0.00932493	0.923071	0.999543	ARMSS_ROMS
22	49903927	ALG12	418	0.00921346	0.923531	0.999	ARMSS_POMS
6	109691488	FIG4	2733	0.00920206	0.923578	0.999543	ARMSS_ROMS
17	16217400	PIGL	418	0.0091956	0.923605	0.999	ARMSS_POMS
19	48965508	GYS1	418	0.0091889	0.923633	0.999	ARMSS_POMS
19	40465624	SPTBN4	418	0.00915657	0.923767	0.999	ARMSS_POMS
22	38107884	PLA2G6	418	0.00915315	0.923781	0.999	ARMSS_POMS
1	11801196	CLCN6	418	0.00911303	0.923948	0.999	ARMSS_POMS
16	30980469	HSD3B7	2733	0.0089841	0.924486	0.999543	ARMSS_ROMS
20	36887477	SAMHD1	418	0.0088551	0.925028	0.999	ARMSS_POMS
11	639488	DEAF1	2733	0.00884224	0.925083	0.999543	ARMSS_ROMS
2	127048462	BIN1	418	0.00883133	0.925129	0.999	ARMSS_POMS
12	57780221	TSFM	418	0.00877714	0.925358	0.999	ARMSS_POMS
19	12829847	MAST1	2733	0.00874414	0.925498	0.999543	ARMSS_ROMS
2	108719626	RANBP2	2733	0.00869611	0.925703	0.999543	ARMSS_ROMS
2	196216011	HECW2	418	0.00869609	0.925703	0.999	ARMSS_POMS
1	30941149	PUM1	2733	0.00857588	0.926216	0.999543	ARMSS_ROMS
16	5239799	RBFOX1	418	0.00856857	0.926248	0.999	ARMSS_POMS
15	44554565	SPG11	418	0.00852805	0.926422	0.999	ARMSS_POMS
22	31754888	DEPDC5	418	0.00840188	0.926967	0.999	ARMSS_POMS
2	54526371	SPTBN1	418	0.00837758	0.927072	0.999	ARMSS_POMS
14	69770538	SLC10A1	418	0.00833832	0.927243	0.999	ARMSS_POMS
17	80097258	GAA	418	0.00829302	0.92744	0.999	ARMSS_POMS
19	35714699	KMT2B	418	0.00814781	0.928076	0.999	ARMSS_POMS
5	146114132	LARS1	2733	0.00800808	0.928694	0.999543	ARMSS_ROMS
17	39666185	PGAP3	2733	0.00800781	0.928695	0.999543	ARMSS_ROMS
5	140639595	NDUFA2	418	0.00798613	0.928792	0.999	ARMSS_POMS
18	57601698	NARS1	418	0.00795999	0.928908	0.999	ARMSS_POMS
1	145906393	PEX11B	2733	0.00795502	0.92893	0.999543	ARMSS_ROMS
14	77512274	SPTLC2	418	0.00783118	0.929484	0.999	ARMSS_POMS
10	72097363	ASCC1	418	0.00780877	0.929585	0.999	ARMSS_POMS
18	9102661	NDUFV2	418	0.00774258	0.929883	0.999	ARMSS_POMS
16	47459190	PHKB	418	0.00772439	0.929965	0.999	ARMSS_POMS
6	85507258	SNX14	418	0.00769344	0.930105	0.999	ARMSS_POMS
16	75478705	CHST6	2733	0.00760634	0.930501	0.999543	ARMSS_ROMS
5	157285477	CYFIP2	2733	0.00760297	0.930517	0.999543	ARMSS_ROMS
9	137614055	EHMT1	418	0.00758811	0.930584	0.999	ARMSS_POMS
22	42060404	NAGA	418	0.00755306	0.930744	0.999	ARMSS_POMS
10	71811353	PSAP	418	0.00750483	0.930965	0.999	ARMSS_POMS
20	50935136	DPM1	418	0.00749125	0.931028	0.999	ARMSS_POMS
9	98290557	GABBR2	2733	0.00740548	0.931423	0.999543	ARMSS_ROMS
9	127810039	ENG	2733	0.00733465	0.931751	0.999543	ARMSS_ROMS
2	148458699	MBD5	418	0.00730737	0.931877	0.999	ARMSS_POMS
4	83264257	COQ2	2733	0.00727524	0.932027	0.999543	ARMSS_ROMS
12	121839775	HPD	418	0.00722923	0.932242	0.999	ARMSS_POMS
20	8132552	PLCB1	418	0.00720574	0.932352	0.999	ARMSS_POMS
19	10133672	DNMT1	418	0.00718823	0.932434	0.999	ARMSS_POMS
9	35732790	GBA2	2733	0.00717867	0.932478	0.999543	ARMSS_ROMS
11	119091414	DPAGT1	418	0.00716845	0.932526	0.999	ARMSS_POMS
3	50358222	CACNA2D2	418	0.0071507	0.93261	0.999	ARMSS_POMS
11	44107734	EXT2	2733	0.00714581	0.932633	0.999543	ARMSS_ROMS
11	9780421	SBF2	418	0.00713349	0.932691	0.999	ARMSS_POMS
19	1446281	APC2	2733	0.00711121	0.932796	0.999543	ARMSS_ROMS
23	53426370	HSD17B10	2733	0.00701102	0.93327	0.999543	ARMSS_ROMS
7	157363217	DNAJB6	418	0.00699411	0.93335	0.999	ARMSS_POMS
7	107891172	DLD	2733	0.00697968	0.933418	0.999543	ARMSS_ROMS
11	111908832	CRYAB	418	0.00695911	0.933517	0.999	ARMSS_POMS
15	90994421	VPS33B	418	0.00691956	0.933705	0.999	ARMSS_POMS
1	235662978	LYST	2733	0.0068926	0.933834	0.999543	ARMSS_ROMS
9	34339140	NUDT2	2733	0.00684822	0.934047	0.999543	ARMSS_ROMS
6	142753202	HIVEP2	418	0.00675251	0.934509	0.999	ARMSS_POMS
12	122224596	VPS33A	418	0.00673192	0.934608	0.999	ARMSS_POMS
6	5260657	FARS2	2733	0.00671613	0.934685	0.999543	ARMSS_ROMS
3	192144026	FGF12	418	0.00668822	0.93482	0.999	ARMSS_POMS
2	168923642	ABCB11	418	0.0066718	0.9349	0.999	ARMSS_POMS
16	57622750	ADGRG1	418	0.00663056	0.935101	0.999	ARMSS_POMS
19	13112949	NACC1	418	0.00654095	0.935541	0.999	ARMSS_POMS
2	144388849	ZEB2	2733	0.00650658	0.93571	0.999543	ARMSS_ROMS
19	12670742	DHPS	418	0.00646864	0.935897	0.999	ARMSS_POMS
11	107504692	ALKBH8	418	0.00644519	0.936013	0.999	ARMSS_POMS
8	94892829	NDUFAF6	418	0.00643389	0.936069	0.999	ARMSS_POMS
17	39660438	TCAP	2733	0.00641851	0.936145	0.999543	ARMSS_ROMS
4	157078015	GLRB	2733	0.00638563	0.936309	0.999543	ARMSS_ROMS
9	92713563	BICD2	418	0.00635762	0.936448	0.999	ARMSS_POMS
2	171435093	DCAF17	2733	0.00626835	0.936895	0.999543	ARMSS_ROMS
14	62707522	KCNH5	418	0.00621241	0.937177	0.999	ARMSS_POMS
8	91070448	OTUD6B	418	0.00618071	0.937337	0.999	ARMSS_POMS
5	87268404	RASA1	418	0.0061618	0.937433	0.999	ARMSS_POMS
17	82026898	RAC3	2733	0.00613484	0.937569	0.999543	ARMSS_ROMS
1	205058001	CNTN2	2733	0.00611851	0.937652	0.999543	ARMSS_ROMS
2	79651615	CTNNA2	418	0.00607887	0.937854	0.999	ARMSS_POMS
2	42763003	HAAO	418	0.00604547	0.938025	0.999	ARMSS_POMS
23	71118673	MED12	418	0.00593333	0.938601	0.999	ARMSS_POMS
3	119498909	TIMMDC1	2733	0.00587007	0.938929	0.999543	ARMSS_ROMS
19	45485716	RTN2	2733	0.00582962	0.939139	0.999543	ARMSS_ROMS
22	24495361	UPB1	418	0.00580467	0.939269	0.999	ARMSS_POMS
1	160186352	CASQ1	418	0.00576687	0.939467	0.999	ARMSS_POMS
16	57447491	COQ9	2733	0.0057524	0.939543	0.999543	ARMSS_ROMS
7	141739149	SSBP1	418	0.00573699	0.939624	0.999	ARMSS_POMS
[truncated: 734 more rows]
